# Supplementary material for: Predictors of survival among cervical cancer patients in Swaziland (Eswatini): A population-based analysis in a resource-limited setting (2016-2024)
Source: PLOS Glob Public Health. 2026 Apr 16;6(4):e0006309. doi: 10.1371/journal.pgph.0006309 (PMC13086319; doi:10.1371/journal.pgph.0006309)
Supplement: S1 Data — (XLSX) [file pgph.0006309.s003.xlsx]

## Sheet: cervical cancer_dataset used fo
I10	YEAR	DEATHYEAR	DIAGNOSISYEAR	LASTCONTACTYEAR	STAGE	SMOKE	ALCOHOL	HIVSTAT	FAMHIST	BEH	RADIORX	CHEMO	SURG	TRT	CAUSEOFDEATH	STAT	BAS	Censor	AGE	Age_Group	time_to_event(months)
C530	2017	NA	2017	2019	Stage 3	Unknown	Unknown	Positive	Unknown	Malignant	Unknown	Unknown	Unknown	No	NA	Alive	Histology of Primary	0	43	40-49	17.0185
C530	2017	NA	2017	2017	Stage 1	Unknown	Unknown	Positive	Unknown	Malignant	Unknown	Unknown	Yes	Yes	NA	Alive	Histology of Primary	0	39	≤39	0
C530	2018	NA	2018	2018	Stage not determined	Unknown	Unknown	Unknown	Unknown	Malignant	Unknown	Unknown	Unknown	No	NA	Alive	Histology of Primary	0	33	≤39	0
C530	2018	NA	2018	2023	Stage 1	No	No	Negative	No	Malignant	Unknown	Yes	Unknown	Yes	NA	Alive	Histology of Primary	0	51	≥50	66.1355
C530	2018	2019	2018	2019	Stage 3	Unknown	Unknown	Positive	Unknown	Malignant	Unknown	Unknown	Unknown	No	This cancer	Dead	Histology of Primary	1	33	≤39	11.2361
C530	2018	NA	2018	2018	Stage not determined	Unknown	Unknown	Unknown	Unknown	Malignant	Unknown	Unknown	Unknown	No	NA	Alive	Histology of Primary	0	66	≥50	0
C530	2018	NA	2018	2020	Stage not determined	Unknown	Unknown	Unknown	Unknown	Malignant	Unknown	Unknown	Unknown	No	NA	Alive	Histology of Primary	0	44	40-49	25.6263
C530	2018	NA	2018	2018	Stage 3	Unknown	Unknown	Positive	Unknown	Malignant	Unknown	Yes	Unknown	Yes	NA	Alive	Histology of Primary	0	41	40-49	1.54415
C530	2018	NA	2018	2018	Stage 3	Unknown	Unknown	Unknown	Unknown	Malignant	Unknown	Yes	Unknown	Yes	NA	Alive	Histology of Primary	0	50	≥50	0
C530	2019	NA	2019	2020	Stage 2	Unknown	Unknown	Negative	Unknown	Malignant	Unknown	Unknown	Unknown	No	NA	Alive	Histology of Primary	0	37	≤39	3.21971
C530	2016	NA	2016	2016	Stage 1	Unknown	Unknown	Unknown	Unknown	Malignant	Unknown	Unknown	Unknown	No	NA	Alive	Histology of Primary	0	65	≥50	6.40657
C530	2017	NA	2017	2017	Stage not determined	Unknown	Unknown	Positive	Unknown	Malignant	Unknown	Unknown	Unknown	No	NA	Alive	Histology of Primary	0	54	≥50	5.51951
C530	2018	NA	2018	2018	Stage not determined	Unknown	Unknown	Unknown	Unknown	Malignant	Unknown	Unknown	Yes	Yes	NA	Alive	Histology of Primary	0	57	≥50	0
C530	2020	NA	2020	2020	Stage 2	Unknown	Unknown	Unknown	Unknown	Malignant	Unknown	Unknown	Unknown	No	NA	Alive	Histology of Primary	0	52	≥50	0.919918
C530	2016	NA	2016	2016	Stage not determined	Unknown	Unknown	Unknown	Unknown	Malignant	No	No	No	No	NA	Alive	Histology of Primary	0	61	≥50	0
C530	2016	NA	2016	2016	Stage not determined	No	No	Positive	No	Malignant	Unknown	Unknown	Unknown	No	NA	Alive	Histology of Primary	0	72	≥50	0.262834
C538	2016	NA	2016	2016	Stage 2	Unknown	Unknown	Unknown	Unknown	Malignant	Unknown	Unknown	Unknown	No	NA	Alive	Histology of Primary	0	64	≥50	0
C538	2018	NA	2018	2019	Stage not determined	Unknown	Unknown	Unknown	Unknown	Malignant	Unknown	Unknown	Unknown	No	NA	Alive	Histology of Primary	0	55	≥50	8.31211
C538	2018	NA	2018	2018	Stage 2	Unknown	Unknown	Unknown	Unknown	Malignant	Unknown	No	Unknown	No	NA	Alive	Histology of Primary	0	45	40-49	1.08419
C538	2019	NA	2019	2019	Stage 2	Unknown	Unknown	Unknown	Unknown	Malignant	Unknown	No	Unknown	No	NA	Alive	Histology of Primary	0	50	≥50	1.1499
C538	2022	NA	2022	2023	Stage 3	No	No	Positive	No	Malignant	Unknown	Yes	Unknown	Yes	NA	Alive	Histology of Primary	0	55	≥50	5.61807
C538	2017	2020	2017	2020	Stage 2	Unknown	Unknown	Positive	Unknown	Malignant	Yes	Yes	Unknown	Yes	This cancer	Dead	Histology of Primary	1	37	≤39	38.4394
C538	2016	NA	2016	2016	Stage not determined	Unknown	Unknown	Unknown	Unknown	Malignant	No	No	No	No	NA	Alive	Histology of Primary	0	40	40-49	0.0328542
C539	2017	2017	2017	2017	Stage not determined	Unknown	Unknown	Positive	Unknown	Malignant	Unknown	Yes	Unknown	Yes	This cancer	Dead	Clinical	1	34	≤39	6.6694
C539	2016	NA	2016	2018	Stage 1	Unknown	Unknown	Positive	Unknown	Malignant	Unknown	Unknown	Unknown	No	NA	Alive	Clinical	0	71	≥50	28.0575
C539	2016	2017	2016	2017	Stage 3	Unknown	Unknown	Positive	Unknown	Malignant	Unknown	Unknown	Unknown	No	This cancer	Dead	Clinical	1	40	40-49	19.4497
C539	2016	NA	2016	2016	Stage 1	Unknown	Unknown	Unknown	Unknown	Malignant	Unknown	Unknown	Unknown	No	NA	Alive	Clinical	0	72	≥50	0
C539	2016	NA	2016	2016	Stage not determined	No	No	Positive	Unknown	Malignant	No	No	No	No	NA	Alive	Clinical	0	36	≤39	0.328542
C539	2016	NA	2016	2016	Stage 3	Unknown	Unknown	Negative	Unknown	Malignant	Unknown	Unknown	Unknown	No	NA	Alive	Clinical	0	50	≥50	0.0328542
C539	2016	NA	2016	2016	Stage 2	Unknown	Unknown	Negative	Unknown	Malignant	Unknown	Unknown	Unknown	No	NA	Alive	Clinical	0	69	≥50	8.37782
C539	2016	NA	2016	2016	Stage 4	Yes	Yes	Unknown	Unknown	Malignant	Unknown	Unknown	Unknown	No	This cancer	Dead	Clinical	0	57	≥50	0.229979
C539	2016	2017	2016	2017	Stage 3	Unknown	Unknown	Unknown	Unknown	Malignant	Unknown	Unknown	Unknown	No	This cancer	Dead	Clinical	1	27	≤39	14.193
C539	2016	NA	2016	2016	Stage 3	No	No	Positive	Unknown	Malignant	No	No	No	No	NA	Alive	Clinical	0	29	≤39	0.361396
C539	2016	NA	2016	2016	Stage not determined	Unknown	Unknown	Positive	Unknown	Malignant	Unknown	Unknown	Yes	Yes	NA	Alive	Clinical	0	49	40-49	0.229979
C539	2016	2016	2016	2016	Stage 4	Unknown	Unknown	Unknown	Unknown	Malignant	Unknown	Unknown	Unknown	No	This cancer	Dead	Clinical	1	56	≥50	0.0328542
C539	2016	2016	2016	2016	Stage not determined	Unknown	Unknown	Unknown	Unknown	Malignant	Unknown	Yes	Unknown	Yes	This cancer	Dead	Clinical	1	44	40-49	0.0328542
C539	2016	NA	2016	2017	Stage 2	Unknown	Unknown	Positive	Unknown	Malignant	Yes	Unknown	Unknown	Yes	NA	Alive	Clinical	0	47	40-49	18.924
C539	2016	NA	2016	2016	Stage 2	Unknown	Unknown	Positive	Unknown	Malignant	No	No	No	No	NA	Alive	Clinical	0	57	≥50	0.0657084
C539	2016	NA	2016	2016	Stage 3	Unknown	Unknown	Positive	Unknown	Malignant	Unknown	Unknown	Unknown	No	NA	Alive	Clinical	0	36	≤39	0.0657084
C539	2016	NA	2016	2016	Stage 2	Unknown	Unknown	Unknown	Unknown	Malignant	No	No	No	No	NA	Alive	Clinical	0	40	40-49	0.0328542
C539	2016	NA	2016	2016	Stage 3	No	No	Positive	No	Malignant	Unknown	Unknown	Unknown	No	NA	Alive	Clinical	0	40	40-49	0
C539	2016	NA	2016	2016	Stage 1	Unknown	Unknown	Positive	Unknown	Malignant	No	No	No	No	NA	Alive	Clinical	0	29	≤39	0.0985626
C539	2016	NA	2016	2016	Stage not determined	Unknown	Unknown	Negative	Unknown	Malignant	No	No	No	No	NA	Alive	Clinical	0	33	≤39	0.0657084
C539	2016	2016	2016	2016	Stage 4	Unknown	Unknown	Negative	Unknown	Malignant	No	No	No	No	This cancer	Dead	Clinical	1	46	40-49	5.84805
C539	2016	NA	2016	2016	Stage 2	Unknown	Unknown	Negative	Unknown	Malignant	Unknown	Unknown	Unknown	No	NA	Alive	Clinical	0	41	40-49	0.0657084
C539	2016	NA	2016	2016	Stage 3	Yes	Yes	Positive	Unknown	Malignant	Unknown	Unknown	Unknown	No	NA	Alive	Histology of Primary	0	54	≥50	1.41273
C539	2016	NA	2016	2016	Stage 2	Unknown	Unknown	Positive	Unknown	Malignant	Unknown	Unknown	Unknown	No	NA	Alive	Clinical	0	34	≤39	0
C539	2016	NA	2016	2016	Stage 2	Unknown	Unknown	Unknown	Unknown	Malignant	Unknown	Unknown	Unknown	No	NA	Alive	Clinical	0	35	≤39	0.229979
C539	2016	NA	2016	2016	Stage 2	Unknown	Unknown	Positive	Unknown	Malignant	Unknown	Unknown	Unknown	No	This cancer	Dead	Histology of Primary	0	65	≥50	2.95688
C539	2016	2016	2016	2016	Stage 4	Unknown	Unknown	Unknown	Unknown	Malignant	Unknown	Unknown	Unknown	No	This cancer	Alive	Histology of Primary	1	62	≥50	0
C539	2016	NA	2016	2016	Stage not determined	Unknown	Unknown	Negative	Unknown	Malignant	Unknown	Unknown	Unknown	No	NA	Alive	Clinical	0	32	≤39	0.0657084
C539	2016	NA	2016	2016	Stage 3	Unknown	Unknown	Unknown	Unknown	Malignant	Unknown	Unknown	Unknown	No	NA	Alive	Histology of Primary	0	47	40-49	2.46407
C539	2016	2016	2016	2016	Stage 4	Unknown	Unknown	Positive	Unknown	Malignant	Unknown	Unknown	Unknown	No	This cancer	Dead	Clinical	1	28	≤39	0.0657084
C539	2016	NA	2016	2016	Stage not determined	Unknown	Unknown	Unknown	Unknown	Malignant	Unknown	Unknown	Unknown	No	NA	Alive	Clinical	0	45	40-49	0
C539	2016	NA	2016	2016	Stage not determined	Unknown	Unknown	Unknown	Unknown	Malignant	Unknown	Unknown	Unknown	No	NA	Alive	Clinical	0	36	≤39	0.0328542
C539	2016	NA	2016	2016	Stage not determined	Unknown	Unknown	Positive	Unknown	Malignant	Unknown	Unknown	Unknown	No	NA	Alive	Clinical	0	33	≤39	0.62423
C539	2016	2016	2016	2016	Stage not determined	Unknown	Unknown	Unknown	Unknown	Malignant	Unknown	Yes	Unknown	Yes	This cancer	Dead	Clinical	1	67	≥50	0.0328542
C539	2016	2017	2016	2017	Stage not determined	Unknown	Unknown	Positive	Unknown	Malignant	Unknown	Unknown	Unknown	No	This cancer	Dead	Clinical	1	44	40-49	16.8871
C539	2016	NA	2016	2016	Stage not determined	Unknown	Unknown	Unknown	Unknown	Malignant	Unknown	Unknown	Yes	Yes	NA	Alive	Clinical	0	68	≥50	0.985626
C539	2016	NA	2016	2016	Stage not determined	Unknown	Unknown	Unknown	Unknown	Malignant	Unknown	Unknown	Unknown	No	NA	Alive	Clinical	0	85	≥50	6.17659
C539	2016	2016	2016	2016	Stage 4	No	No	Positive	Unknown	Malignant	Unknown	Unknown	Unknown	No	This cancer	Dead	Clinical	1	41	40-49	3.02259
C539	2016	NA	2016	2016	Stage not determined	Unknown	Unknown	Positive	Unknown	Malignant	No	No	No	No	NA	Alive	Clinical	0	38	≤39	1.08419
C539	2016	NA	2016	2016	Stage 4	Unknown	Unknown	Positive	Unknown	Malignant	Unknown	Unknown	Unknown	No	NA	Alive	Clinical	0	43	40-49	1.05133
C539	2016	NA	2016	2019	Stage not determined	Unknown	Unknown	Positive	Unknown	Malignant	Unknown	Unknown	Unknown	No	NA	Alive	Clinical	0	39	≤39	43.6632
C539	2016	NA	2016	2016	Stage not determined	Unknown	Unknown	Unknown	Unknown	Malignant	Unknown	Unknown	Unknown	No	NA	Alive	Clinical	0	73	≥50	0.0328542
C539	2016	NA	2016	2016	Stage not determined	Unknown	Unknown	Positive	Unknown	Malignant	Unknown	Unknown	Unknown	No	NA	Alive	Clinical	0	42	40-49	0
C539	2016	NA	2016	2016	Stage not determined	Unknown	Unknown	Positive	Unknown	Malignant	Unknown	Unknown	Yes	Yes	NA	Alive	Clinical	0	36	≤39	2.10267
C539	2016	2016	2016	2016	Stage not determined	Unknown	Unknown	Unknown	Unknown	Malignant	Unknown	Unknown	Unknown	No	This cancer	Dead	Clinical	1	59	≥50	0.262834
C539	2016	2016	2016	2016	Stage not determined	Unknown	Unknown	Unknown	Unknown	Malignant	Unknown	Unknown	Unknown	No	This cancer	Dead	Clinical	1	57	≥50	4.92813
C539	2016	NA	2016	2016	Stage 3	Unknown	Unknown	Negative	Unknown	Malignant	Unknown	Unknown	Unknown	No	NA	Alive	Histology of Primary	0	98	≥50	0
C539	2016	NA	2016	2016	Stage not determined	No	No	Unknown	Unknown	Malignant	Unknown	Unknown	Unknown	No	NA	Alive	Clinical	0	66	≥50	0.394251
C539	2016	NA	2016	2016	Stage not determined	Unknown	Unknown	Positive	Unknown	Malignant	Unknown	Unknown	Unknown	No	NA	Alive	Clinical	0	36	≤39	0
C539	2016	NA	2016	2018	Stage not determined	Unknown	Unknown	Positive	Unknown	Malignant	Unknown	Yes	Unknown	Yes	NA	Alive	Histology of Primary	0	33	≤39	24.0493
C539	2016	NA	2016	2016	Stage 1	Unknown	Unknown	Unknown	Unknown	Malignant	No	No	No	No	NA	Alive	Clinical	0	57	≥50	4.76386
C539	2016	NA	2016	2019	Stage 4	Unknown	Unknown	Positive	Unknown	Malignant	Unknown	Unknown	Unknown	No	NA	Alive	Clinical	0	47	40-49	31.77
C539	2016	NA	2016	2016	Stage not determined	No	No	Positive	Unknown	Malignant	Unknown	Unknown	Unknown	No	NA	Alive	Clinical	0	49	40-49	0.0657084
C539	2016	2017	2016	2017	Stage 4	Unknown	Unknown	Unknown	Unknown	Malignant	Unknown	Unknown	Unknown	No	This cancer	Dead	Clinical	1	58	≥50	8.47639
C539	2016	NA	2016	2023	Stage 2	No	No	Positive	No	Malignant	No	Yes	Unknown	Yes	NA	Alive	Clinical	0	50	≥50	83.154
C539	2016	NA	2016	2019	Stage 2	Unknown	Unknown	Unknown	Unknown	Malignant	Unknown	Unknown	Unknown	No	NA	Alive	Clinical	0	58	≥50	33.347
C539	2016	2021	2016	2021	Stage not determined	Unknown	Unknown	Positive	Unknown	Malignant	Unknown	Unknown	No	No	This cancer	Dead	Clinical	1	52	≥50	61.7659
C539	2016	2016	2016	2016	Stage not determined	Unknown	Unknown	Positive	Unknown	Malignant	No	No	Yes	Yes	This cancer	Dead	Clinical	1	64	≥50	0.0657084
C539	2016	2017	2016	2017	Stage 3	Unknown	Unknown	Unknown	Unknown	Malignant	Unknown	Unknown	Unknown	No	This cancer	Dead	Clinical	1	28	≤39	13.4045
C539	2016	NA	2016	2017	Stage 3	Unknown	Unknown	Unknown	Unknown	Malignant	Unknown	Unknown	Unknown	No	NA	Alive	Clinical	0	32	≤39	14.0287
C539	2016	2016	2016	2016	Stage 4	Unknown	Unknown	Negative	Unknown	Malignant	Unknown	Unknown	Unknown	No	This cancer	Dead	Clinical	1	62	≥50	0.0328542
C539	2016	NA	2016	2016	Stage not determined	Unknown	Unknown	Positive	Unknown	Malignant	Unknown	Unknown	Yes	Yes	NA	Alive	Clinical	0	43	40-49	0.0985626
C539	2016	NA	2016	2016	Stage not determined	Unknown	Unknown	Unknown	Unknown	Malignant	Unknown	Unknown	Unknown	No	NA	Alive	Clinical	0	27	≤39	0.0328542
C539	2016	NA	2016	2016	Stage not determined	Unknown	Unknown	Unknown	Unknown	Malignant	Unknown	Unknown	Unknown	No	NA	Alive	Clinical	0	37	≤39	0.0328542
C539	2016	NA	2016	2016	Stage not determined	Unknown	Unknown	Unknown	Unknown	Malignant	Unknown	Unknown	Unknown	No	NA	Alive	Clinical	0	57	≥50	0
C539	2016	2016	2016	2016	Stage 2	Unknown	Unknown	Unknown	Unknown	Malignant	Unknown	Yes	Unknown	Yes	This cancer	Dead	Clinical	1	99	≥50	1.08419
C539	2016	NA	2016	2016	Stage not determined	Unknown	Unknown	Positive	Unknown	Malignant	Unknown	Unknown	Unknown	No	NA	Alive	Clinical	0	45	40-49	0.0328542
C539	2016	NA	2016	2016	Stage not determined	Unknown	Unknown	Unknown	Unknown	Malignant	Unknown	Unknown	Unknown	No	NA	Alive	Clinical	0	42	40-49	0
C539	2016	NA	2016	2016	Stage not determined	No	No	Positive	Unknown	Malignant	Unknown	Unknown	Unknown	No	NA	Alive	Clinical	0	41	40-49	0.131417
C539	2016	NA	2016	2016	Stage not determined	Unknown	Unknown	Unknown	Unknown	Malignant	Unknown	Unknown	Unknown	No	NA	Alive	Clinical	0	57	≥50	0.0328542
C539	2016	NA	2016	2016	Stage 4	Unknown	Unknown	Unknown	Unknown	Malignant	Unknown	Unknown	Unknown	No	NA	Alive	Histology of Primary	0	38	≤39	0.0328542
C539	2016	2016	2016	2016	Stage not determined	Unknown	Unknown	Positive	Unknown	Malignant	No	No	No	No	This cancer	Alive	Clinical	1	26	≤39	0.164271
C539	2016	2016	2016	2016	Stage not determined	Unknown	Unknown	Unknown	Unknown	Malignant	Unknown	Yes	Unknown	Yes	This cancer	Dead	Clinical	1	99	≥50	0.0328542
C539	2016	NA	2016	2016	Stage not determined	Unknown	Unknown	Positive	Unknown	Malignant	Unknown	Unknown	Yes	Yes	NA	Alive	Clinical	0	52	≥50	0
C539	2016	2016	2016	2016	Stage 4	Unknown	Unknown	Unknown	Unknown	Malignant	Unknown	Unknown	Unknown	No	This cancer	Dead	Clinical	1	51	≥50	0.0328542
C539	2016	NA	2016	2018	Stage not determined	Unknown	Unknown	Unknown	Unknown	Malignant	Unknown	Unknown	Unknown	No	NA	Alive	Clinical	0	64	≥50	22.4394
C539	2016	2019	2016	2019	Stage 3	Unknown	Unknown	Positive	Unknown	Malignant	Unknown	Unknown	Unknown	No	This cancer	Alive	Clinical	1	34	≤39	38.0452
C539	2016	NA	2016	2016	Stage not determined	No	No	Positive	Unknown	Malignant	No	No	No	No	NA	Alive	Histology of Primary	0	53	≥50	0.164271
C539	2016	NA	2016	2016	Stage not determined	Unknown	Unknown	Unknown	Unknown	Malignant	Unknown	Unknown	Unknown	No	NA	Dead	Clinical	0	56	≥50	0.0328542
C539	2016	NA	2016	2016	Stage not determined	Unknown	Unknown	Unknown	Unknown	Malignant	Unknown	Unknown	Unknown	No	NA	Alive	Clinical	0	36	≤39	1.9384
C539	2016	NA	2016	2016	Stage not determined	Unknown	Unknown	Positive	Unknown	Malignant	Unknown	Unknown	Unknown	No	NA	Alive	Clinical	0	56	≥50	0.164271
C539	2016	NA	2016	2016	Stage 2	Unknown	Unknown	Unknown	Unknown	Malignant	Unknown	Unknown	Unknown	No	NA	Alive	Clinical	0	64	≥50	0.887064
C539	2016	2016	2016	2016	Stage not determined	Unknown	Unknown	Positive	Unknown	Malignant	Unknown	Unknown	Unknown	No	This cancer	Dead	Clinical	1	99	≥50	0.0328542
C539	2016	NA	2016	2018	Stage not determined	Unknown	Unknown	Unknown	Unknown	Malignant	Unknown	Unknown	Unknown	No	NA	Alive	Clinical	0	61	≥50	21.7166
C539	2016	NA	2016	2021	Stage 3	Unknown	Unknown	Negative	Unknown	Malignant	Unknown	Unknown	Unknown	No	NA	Alive	Clinical	0	71	≥50	61.7988
C539	2016	2016	2016	2016	Stage not determined	Unknown	Unknown	Unknown	Unknown	Malignant	Unknown	Unknown	Unknown	No	This cancer	Dead	Clinical	1	59	≥50	0
C539	2016	2017	2016	2017	Stage not determined	Unknown	Unknown	Unknown	Unknown	Malignant	Unknown	Unknown	Unknown	No	This cancer	Dead	Clinical	1	72	≥50	8.1807
C539	2016	NA	2016	2016	Stage not determined	No	No	Negative	No	Malignant	Unknown	Unknown	Unknown	No	NA	Alive	Clinical	0	60	≥50	0.0328542
C539	2016	2016	2016	2016	Stage not determined	Unknown	Unknown	Unknown	Unknown	Malignant	Unknown	Unknown	Unknown	No	This cancer	Dead	Clinical	1	62	≥50	0
C539	2016	2016	2016	2016	Stage not determined	Unknown	Unknown	Unknown	Unknown	Malignant	Unknown	Unknown	Unknown	No	This cancer	Dead	Clinical	1	69	≥50	0.0328542
C539	2016	NA	2016	2016	Stage not determined	Unknown	Unknown	Unknown	Unknown	Malignant	Unknown	Unknown	Unknown	No	NA	Alive	Clinical	0	86	≥50	1.51129
C539	2016	NA	2016	2017	Stage 3	Unknown	Unknown	Positive	Unknown	Malignant	Unknown	Unknown	Unknown	No	NA	Alive	Clinical	0	42	40-49	4.04107
C539	2016	2016	2016	2016	Stage not determined	Unknown	Unknown	Positive	Unknown	Malignant	Unknown	Yes	Unknown	Yes	This cancer	Dead	Clinical	1	32	≤39	0.0328542
C539	2016	2016	2016	2016	Stage not determined	Unknown	Unknown	Negative	Unknown	Malignant	Unknown	Unknown	Unknown	No	This cancer	Dead	Clinical	1	55	≥50	0.0328542
C539	2016	NA	2016	2016	Stage not determined	Unknown	Unknown	Unknown	Unknown	Malignant	Unknown	Unknown	Unknown	No	NA	Alive	Clinical	0	33	≤39	0.952772
C539	2016	2016	2016	2016	Stage 4	Unknown	Unknown	Unknown	Unknown	Malignant	No	No	No	No	This cancer	Dead	Histology of Primary	1	63	≥50	0.0328542
C539	2016	NA	2016	2016	Stage not determined	Unknown	Unknown	Unknown	Unknown	Malignant	Unknown	Unknown	Unknown	No	NA	Alive	Clinical	0	49	40-49	0.0657084
C539	2016	2016	2016	2016	Stage not determined	Unknown	Unknown	Unknown	Unknown	Malignant	Unknown	Unknown	Unknown	No	This cancer	Dead	Clinical	1	43	40-49	0.197125
C539	2016	NA	2016	2018	Stage not determined	Unknown	Unknown	Positive	Unknown	Malignant	Unknown	Yes	Unknown	Yes	NA	Alive	Clinical	0	45	40-49	19.3511
C539	2016	NA	2016	2016	Stage not determined	Unknown	Unknown	Unknown	Unknown	Malignant	Unknown	Unknown	Unknown	No	NA	Alive	Clinical	0	32	≤39	0.229979
C539	2016	NA	2016	2016	Stage 2	Unknown	Unknown	Unknown	Unknown	Malignant	No	No	No	No	NA	Alive	Clinical	0	36	≤39	0.0657084
C539	2016	2020	2016	2020	Stage not determined	Unknown	Unknown	Positive	Unknown	Malignant	No	No	No	No	This cancer	Dead	Clinical	1	65	≥50	46.9815
C539	2016	2016	2016	2016	Stage not determined	Unknown	Unknown	Positive	Unknown	Malignant	Unknown	Yes	Unknown	Yes	This cancer	Dead	Clinical	1	36	≤39	0.0328542
C539	2016	2017	2016	2017	Stage not determined	Unknown	Unknown	Unknown	Unknown	Malignant	Unknown	Unknown	Unknown	No	This cancer	Dead	Clinical	1	32	≤39	5.48665
C539	2016	NA	2016	2016	Stage 3	Unknown	Unknown	Unknown	Unknown	Malignant	Unknown	Unknown	Unknown	No	NA	Alive	Histology of Primary	0	45	40-49	0.394251
C539	2016	2016	2016	2016	Stage not determined	Unknown	Unknown	Unknown	Unknown	Malignant	Unknown	Unknown	Unknown	No	This cancer	Dead	Clinical	1	99	≥50	0.0328542
C539	2016	2017	2016	2017	Stage 3	Unknown	Unknown	Positive	Unknown	Malignant	Unknown	Yes	Unknown	Yes	This cancer	Dead	Clinical	1	38	≤39	9.16632
C539	2016	NA	2016	2016	Stage not determined	Unknown	Unknown	Unknown	Unknown	Malignant	Unknown	Unknown	Unknown	No	NA	Alive	Clinical	0	53	≥50	1.18275
C539	2016	NA	2016	2018	Stage not determined	Unknown	Unknown	Positive	Unknown	Malignant	Unknown	Unknown	Unknown	No	NA	Alive	Clinical	0	35	≤39	14.7844
C539	2016	NA	2016	2016	Stage 2	Unknown	Unknown	Unknown	Unknown	Malignant	Unknown	Unknown	Unknown	No	NA	Alive	Clinical	0	48	40-49	1.37988
C539	2016	2017	2016	2017	Stage not determined	Unknown	Unknown	Positive	Unknown	Malignant	Unknown	Unknown	Unknown	No	This cancer	Dead	Clinical	1	45	40-49	8.50924
C539	2016	2016	2016	2016	Stage not determined	Unknown	Unknown	Unknown	Unknown	Malignant	Unknown	Unknown	Unknown	No	This cancer	Dead	Clinical	1	99	≥50	0.0985626
C539	2016	2017	2016	2017	Stage 4	Unknown	Unknown	Unknown	Unknown	Malignant	Unknown	Unknown	Unknown	No	This cancer	Dead	Clinical	1	72	≥50	6.6694
C539	2016	NA	2016	2016	Stage 3	Unknown	Unknown	Unknown	Unknown	Malignant	Unknown	Unknown	Unknown	No	NA	Alive	Clinical	0	51	≥50	0.0328542
C539	2016	NA	2016	2016	Stage 2	Unknown	Unknown	Unknown	Unknown	Malignant	Unknown	Unknown	Unknown	No	NA	Alive	Clinical	0	51	≥50	0.197125
C539	2016	NA	2016	2016	Stage 2	Unknown	Unknown	Positive	Unknown	Malignant	Unknown	Unknown	Unknown	No	NA	Alive	Clinical	0	41	40-49	0.0328542
C539	2016	NA	2016	2016	Stage 3	Unknown	Unknown	Unknown	Unknown	Malignant	Unknown	Unknown	Unknown	No	NA	Alive	Clinical	0	41	40-49	0.0657084
C539	2017	NA	2017	2017	Stage not determined	Unknown	Unknown	Positive	Unknown	Malignant	Unknown	Yes	Unknown	Yes	NA	Alive	Clinical	0	44	40-49	0.0328542
C539	2017	NA	2017	2017	Stage not determined	Unknown	Unknown	Unknown	Unknown	Malignant	Unknown	Yes	Unknown	Yes	NA	Alive	Histology of Primary	0	59	≥50	0
C539	2017	2019	2017	2019	Stage 4	Unknown	Unknown	Positive	Unknown	Malignant	Unknown	Unknown	Unknown	No	This cancer	Dead	Histology of Primary	1	51	≥50	28.846
C539	2017	2017	2017	2017	Stage not determined	Unknown	Unknown	Positive	Unknown	Malignant	Unknown	Yes	Unknown	Yes	This cancer	Dead	Clinical	1	45	40-49	0
C539	2017	2017	2017	2017	Stage 4	Unknown	Unknown	Unknown	Unknown	Malignant	Unknown	Unknown	Unknown	No	This cancer	Dead	Clinical	1	40	40-49	1.01848
C539	2017	NA	2017	2017	Stage not determined	Unknown	Unknown	Unknown	Unknown	Malignant	Unknown	Yes	Unknown	Yes	NA	Alive	Clinical	0	47	40-49	0
C539	2017	NA	2017	2017	Stage not determined	Unknown	Unknown	Unknown	Unknown	Malignant	Unknown	Yes	Unknown	Yes	NA	Alive	Clinical	0	61	≥50	0
C539	2017	NA	2017	2017	Stage not determined	Unknown	Unknown	Unknown	Unknown	Malignant	Unknown	Unknown	Unknown	No	NA	Alive	Clinical	0	37	≤39	11.2361
C539	2017	2019	2017	2019	Stage 4	Unknown	Unknown	Negative	Unknown	Malignant	Unknown	Yes	Unknown	Yes	This cancer	Dead	Histology of Primary	1	27	≤39	32.5914
C539	2017	2018	2017	2018	Stage 3	Unknown	Unknown	Positive	Unknown	Malignant	Unknown	Unknown	Unknown	No	This cancer	Dead	Clinical	1	47	40-49	12.0246
C539	2017	NA	2017	2017	Stage 4	Unknown	Unknown	Unknown	Unknown	Malignant	Unknown	Unknown	Unknown	No	NA	Alive	Clinical	0	32	≤39	0
C539	2017	2017	2017	2017	Stage not determined	Unknown	Unknown	Unknown	Unknown	Malignant	Unknown	Yes	Unknown	Yes	This cancer	Dead	Clinical	1	61	≥50	0.0657084
C539	2017	NA	2017	2017	Stage 3	Unknown	Unknown	Positive	Unknown	Malignant	Unknown	Unknown	Unknown	No	NA	Alive	Clinical	0	48	40-49	0
C539	2017	NA	2017	2017	Stage 2	Unknown	Unknown	Unknown	Unknown	Malignant	Unknown	Unknown	Unknown	No	NA	Alive	Clinical	0	72	≥50	0.0985626
C539	2017	NA	2017	2017	Stage not determined	Unknown	Unknown	Unknown	Unknown	Malignant	Unknown	Unknown	Unknown	No	NA	Alive	Clinical	0	34	≤39	0.0657084
C539	2017	2020	2017	2020	Stage not determined	Unknown	Unknown	Unknown	Unknown	Malignant	Unknown	Yes	Unknown	Yes	This cancer	Dead	Clinical	1	82	≥50	36.3039
C539	2017	2017	2017	2017	Stage 4	Unknown	Unknown	Unknown	Unknown	Malignant	Unknown	Unknown	Unknown	No	This cancer	Dead	Clinical	1	51	≥50	0.295688
C539	2017	NA	2017	2018	Stage not determined	Unknown	Unknown	Unknown	Unknown	Malignant	Unknown	Yes	Unknown	Yes	NA	Alive	Clinical	0	84	≥50	12.0903
C539	2017	2017	2017	2017	Stage 3	Unknown	Unknown	Positive	Unknown	Malignant	Unknown	Unknown	Unknown	No	This cancer	Dead	Clinical	1	42	40-49	0.755647
C539	2017	NA	2017	2019	Stage not determined	Unknown	Unknown	Unknown	Unknown	Malignant	Unknown	Yes	Unknown	Yes	NA	Alive	Clinical	0	75	≥50	22.9322
C539	2017	NA	2017	2018	Stage not determined	Unknown	Unknown	Unknown	Unknown	Malignant	Unknown	Unknown	Unknown	No	NA	Alive	Clinical	0	51	≥50	11.2033
C539	2017	NA	2017	2024	Stage not determined	Unknown	Unknown	Unknown	Unknown	Malignant	Unknown	Yes	Unknown	Yes	NA	Alive	Clinical	0	47	40-49	84.2053
C539	2017	NA	2017	2017	Stage not determined	Unknown	Unknown	Positive	Unknown	Malignant	Unknown	Yes	Unknown	Yes	NA	Alive	Clinical	0	30	≤39	0
C539	2017	NA	2017	2018	Stage not determined	Unknown	Unknown	Positive	Unknown	Malignant	Unknown	Yes	Unknown	Yes	NA	Alive	Clinical	0	65	≥50	16
C539	2017	NA	2017	2017	Stage not determined	Unknown	Unknown	Unknown	Unknown	Malignant	Unknown	Unknown	Unknown	No	NA	Alive	Histology of Primary	0	99	≥50	0.262834
C539	2017	NA	2017	2017	Stage not determined	Unknown	Unknown	Unknown	Unknown	Malignant	Unknown	Unknown	Unknown	No	NA	Alive	Clinical	0	29	≤39	0.887064
C539	2017	NA	2017	2017	Stage not determined	Unknown	Unknown	Unknown	Unknown	Malignant	Unknown	Yes	Unknown	Yes	NA	Alive	Clinical	0	48	40-49	1.87269
C539	2017	NA	2017	2017	Stage 3	Unknown	Unknown	Unknown	Unknown	Malignant	Unknown	Unknown	Unknown	No	NA	Alive	Clinical	0	46	40-49	0.0328542
C539	2017	2017	2017	2017	Stage not determined	Unknown	Unknown	Unknown	Unknown	Malignant	Unknown	Unknown	Unknown	No	This cancer	Dead	Clinical	1	48	40-49	0.0657084
C539	2017	NA	2017	2019	Stage not determined	Unknown	Unknown	Positive	Unknown	Malignant	Unknown	Yes	Unknown	Yes	NA	Alive	Clinical	0	42	40-49	30.4887
C539	2017	2017	2017	2017	Stage not determined	Unknown	Unknown	Unknown	Unknown	Malignant	Unknown	Unknown	Unknown	No	This cancer	Dead	Clinical	1	50	≥50	0.0328542
C539	2017	NA	2017	2017	Stage not determined	Unknown	Unknown	Unknown	Unknown	Malignant	Unknown	Yes	Unknown	Yes	NA	Alive	Clinical	0	59	≥50	0
C539	2017	NA	2017	2017	Stage not determined	Unknown	Unknown	Unknown	Unknown	Malignant	Unknown	Unknown	Unknown	No	NA	Alive	Clinical	0	77	≥50	0.0328542
C539	2017	NA	2017	2017	Stage 2	Unknown	Unknown	Unknown	Unknown	Malignant	Unknown	No	Unknown	No	NA	Alive	Clinical	0	70	≥50	0.229979
C539	2017	2017	2017	2017	Stage 4	Unknown	Unknown	Unknown	Unknown	Malignant	Unknown	Yes	Unknown	Yes	This cancer	Dead	Clinical	1	70	≥50	0.0657084
C539	2017	2017	2017	2017	Stage not determined	Unknown	Unknown	Positive	Unknown	Malignant	Unknown	Unknown	Unknown	No	This cancer	Dead	Histology of Primary	1	42	40-49	2.56263
C539	2017	2017	2017	2017	Stage not determined	Unknown	Unknown	Unknown	Unknown	Malignant	Unknown	Yes	Unknown	Yes	This cancer	Dead	Clinical	1	65	≥50	0.394251
C539	2017	NA	2017	2017	Stage 1	Unknown	Unknown	Positive	Unknown	Malignant	Unknown	Yes	Unknown	Yes	NA	Alive	Histology of Primary	0	57	≥50	1.74127
C539	2017	NA	2017	2017	Stage not determined	Unknown	Unknown	Unknown	Unknown	Malignant	Unknown	Unknown	Unknown	No	NA	Alive	Clinical	0	48	40-49	0.262834
C539	2017	2017	2017	2017	Stage not determined	Unknown	Unknown	Positive	Unknown	Malignant	Yes	Unknown	Unknown	Yes	This cancer	Dead	Clinical	1	45	40-49	4.00821
C539	2017	NA	2017	2022	Stage 1	No	No	Negative	No	Malignant	Unknown	Unknown	Unknown	No	NA	Alive	Clinical	0	40	40-49	62.1602
C539	2017	NA	2017	2020	Stage 4	Unknown	Unknown	Positive	Unknown	Malignant	Unknown	Yes	Yes	Yes	NA	Alive	Clinical	0	55	≥50	39.5236
C539	2017	2018	2017	2018	Stage 4	Unknown	Unknown	Positive	Unknown	Malignant	Yes	Yes	Unknown	Yes	This cancer	Dead	Clinical	1	38	≤39	15.8029
C539	2017	NA	2017	2021	Stage not determined	Unknown	Unknown	Unknown	Unknown	Malignant	Unknown	Yes	Unknown	Yes	NA	Alive	Clinical	0	66	≥50	43.4333
C539	2017	2017	2017	2017	Stage not determined	Unknown	Unknown	Positive	Unknown	Malignant	Unknown	Unknown	Unknown	No	This cancer	Dead	Clinical	1	52	≥50	0
C539	2017	NA	2017	2017	Stage 2	Unknown	Unknown	Positive	Unknown	Malignant	Unknown	Unknown	Unknown	No	NA	Alive	Histology of Primary	0	36	≤39	0
C539	2017	NA	2017	2017	Stage not determined	Unknown	Unknown	Unknown	Unknown	Malignant	Unknown	Unknown	Unknown	No	NA	Alive	Clinical	0	48	40-49	0
C539	2017	2017	2017	2017	Stage 4	Unknown	Unknown	Unknown	Unknown	Malignant	Unknown	Unknown	Unknown	No	This cancer	Dead	Clinical	1	64	≥50	0.0328542
C539	2017	NA	2017	2017	Stage not determined	Unknown	Unknown	Unknown	Unknown	Malignant	Unknown	Unknown	Unknown	No	NA	Alive	Clinical	0	21	≤39	0
C539	2017	NA	2017	2022	Stage 1	Unknown	Unknown	Unknown	Unknown	Malignant	Unknown	Unknown	Yes	Yes	NA	Alive	Clinical	0	45	40-49	62.0945
C539	2017	2017	2017	2017	Stage not determined	Unknown	Unknown	Positive	Unknown	Malignant	Unknown	Yes	Unknown	Yes	This cancer	Dead	Clinical	1	73	≥50	0.854209
C539	2017	2017	2017	2017	Stage not determined	Unknown	Unknown	Positive	Unknown	Malignant	Unknown	Yes	Unknown	Yes	This cancer	Dead	Clinical	1	48	40-49	2.46407
C539	2017	NA	2017	2017	Stage not determined	Unknown	Unknown	Unknown	Unknown	Malignant	Unknown	Unknown	Unknown	No	NA	Alive	Clinical	0	26	≤39	0
C539	2017	NA	2017	2017	Stage 2	Unknown	Unknown	Unknown	Unknown	Malignant	Unknown	Unknown	Unknown	No	NA	Alive	Clinical	0	32	≤39	1.54415
C539	2017	NA	2017	2017	Stage not determined	Unknown	Unknown	Unknown	Unknown	Malignant	Unknown	Yes	Unknown	Yes	NA	Alive	Clinical	0	99	≥50	0
C539	2017	NA	2017	2023	Stage not determined	Unknown	Unknown	Negative	Unknown	Malignant	Unknown	Yes	Yes	Yes	NA	Alive	Clinical	0	71	≥50	64.9199
C539	2017	NA	2017	2017	Stage not determined	Unknown	Unknown	Unknown	Unknown	Malignant	Unknown	Unknown	Unknown	No	NA	Alive	Clinical	0	23	≤39	0
C539	2017	NA	2017	2017	Stage not determined	Unknown	Unknown	Unknown	Unknown	Malignant	Unknown	Unknown	Unknown	No	NA	Alive	Clinical	0	80	≥50	0
C539	2017	NA	2017	2019	Stage not determined	Unknown	Unknown	Positive	Unknown	Malignant	Unknown	Yes	Unknown	Yes	NA	Alive	Clinical	0	55	≥50	22.9979
C539	2017	NA	2017	2017	Stage not determined	Unknown	Unknown	Unknown	Unknown	Malignant	Unknown	Yes	Unknown	Yes	NA	Alive	Clinical	0	60	≥50	2.03696
C539	2017	2019	2017	2019	Stage 4	Unknown	Unknown	Positive	Unknown	Malignant	Unknown	Yes	Unknown	Yes	This cancer	Dead	Clinical	1	54	≥50	21.9466
C539	2017	NA	2017	2017	Stage not determined	Unknown	Unknown	Unknown	Unknown	Malignant	Unknown	Yes	Unknown	Yes	NA	Alive	Histology of Primary	0	99	≥50	0
C539	2017	2019	2017	2019	Stage 2	Unknown	Unknown	Positive	Unknown	Malignant	Unknown	Unknown	Unknown	No	This cancer	Dead	Clinical	1	50	≥50	25.0678
C539	2017	NA	2017	2019	Stage not determined	Unknown	Unknown	Unknown	Unknown	Malignant	Unknown	Yes	Unknown	Yes	NA	Alive	Clinical	0	48	40-49	17.8398
C539	2017	NA	2017	2017	Stage not determined	Unknown	Unknown	Unknown	Unknown	Malignant	Unknown	Unknown	Unknown	No	NA	Alive	Clinical	0	36	≤39	0.0657084
C539	2017	NA	2017	2017	Stage 3	Unknown	Unknown	Unknown	Unknown	Malignant	Unknown	Unknown	Unknown	No	NA	Alive	Clinical	0	64	≥50	0
C539	2017	NA	2017	2019	Stage 4	Unknown	Unknown	Positive	Unknown	Malignant	Unknown	Unknown	Unknown	No	NA	Alive	Clinical	0	44	40-49	17.807
C539	2017	NA	2017	2018	Stage 3	Unknown	Unknown	Positive	Unknown	Malignant	Yes	Yes	Unknown	Yes	NA	Alive	Clinical	0	40	40-49	8.01643
C539	2017	NA	2017	2023	Stage 4	Unknown	Unknown	Positive	Unknown	Malignant	Unknown	Yes	Yes	Yes	NA	Alive	Clinical	0	48	40-49	68.8296
C539	2017	NA	2017	2017	Stage not determined	Unknown	Unknown	Positive	Unknown	Malignant	Unknown	Unknown	Unknown	No	NA	Alive	Clinical	0	50	≥50	0.164271
C539	2017	NA	2017	2017	Stage 1	Unknown	Unknown	Unknown	Unknown	Malignant	Unknown	Unknown	Unknown	No	NA	Alive	Clinical	0	46	40-49	0.0985626
C539	2017	2017	2017	2017	Stage not determined	Unknown	Unknown	Positive	Unknown	Malignant	Unknown	Unknown	Unknown	No	This cancer	Dead	Clinical	1	47	40-49	0.164271
C539	2017	NA	2017	2017	Stage not determined	Unknown	Unknown	Positive	Unknown	Malignant	Unknown	Unknown	Unknown	No	NA	Alive	Clinical	0	77	≥50	0
C539	2017	NA	2017	2017	Stage not determined	Unknown	Unknown	Positive	Unknown	Malignant	Unknown	Unknown	Unknown	No	NA	Alive	Clinical	0	38	≤39	0.328542
C539	2017	NA	2017	2018	Stage 1	Unknown	Unknown	Unknown	Unknown	Malignant	Unknown	Unknown	Unknown	No	NA	Alive	Clinical	0	37	≤39	4.23819
C539	2017	NA	2017	2017	Stage not determined	Unknown	Unknown	Positive	Unknown	Malignant	Unknown	Unknown	Unknown	No	NA	Alive	Clinical	0	39	≤39	0.131417
C539	2017	NA	2017	2017	Stage not determined	Unknown	Unknown	Positive	Unknown	Malignant	Unknown	Unknown	Unknown	No	NA	Alive	Clinical	0	43	40-49	2.00411
C539	2017	NA	2017	2018	Stage 2	Unknown	Unknown	Positive	Unknown	Malignant	Unknown	Unknown	Unknown	No	NA	Alive	Clinical	0	50	≥50	6.70226
C539	2017	NA	2017	2017	Stage not determined	Unknown	Unknown	Unknown	Unknown	Malignant	Unknown	Unknown	Unknown	No	NA	Alive	Histology of Primary	0	99	≥50	0
C539	2017	2017	2017	2017	Stage not determined	Unknown	Unknown	Unknown	Unknown	Malignant	Unknown	Unknown	Unknown	No	This cancer	Dead	Clinical	1	49	40-49	0.0328542
C539	2017	NA	2017	2017	Stage not determined	Unknown	Unknown	Unknown	Unknown	Malignant	Unknown	Yes	Unknown	Yes	NA	Alive	Clinical	0	84	≥50	0
C539	2017	NA	2017	2017	Stage not determined	Unknown	Unknown	Positive	Unknown	Malignant	Unknown	Unknown	Unknown	No	NA	Alive	Clinical	0	47	40-49	0.0328542
C539	2017	NA	2017	2017	Stage not determined	Unknown	Unknown	Unknown	Unknown	Malignant	Unknown	Unknown	Unknown	No	NA	Alive	Clinical	0	61	≥50	0
C539	2017	NA	2017	2017	Stage not determined	Unknown	Unknown	Unknown	Unknown	Malignant	Unknown	Unknown	Unknown	No	NA	Alive	Clinical	0	80	≥50	0.821355
C539	2017	2018	2017	2018	Stage not determined	Unknown	Unknown	Positive	Unknown	Malignant	Unknown	Yes	Unknown	Yes	This cancer	Dead	Clinical	1	47	40-49	1.83984
C539	2017	NA	2017	2017	Stage not determined	Unknown	Unknown	Unknown	Unknown	Malignant	Unknown	Unknown	Unknown	No	NA	Alive	Clinical	0	49	40-49	0.0657084
C539	2017	NA	2017	2017	Stage not determined	Unknown	Unknown	Unknown	Unknown	Malignant	Unknown	Unknown	Unknown	No	NA	Alive	Clinical	0	76	≥50	0.0328542
C539	2017	2018	2017	2018	Stage 3	Unknown	Unknown	Unknown	Unknown	Malignant	Unknown	Unknown	Unknown	No	This cancer	Dead	Clinical	1	48	40-49	2.29979
C539	2017	NA	2017	2017	Stage not determined	Unknown	Unknown	Unknown	Unknown	Malignant	Unknown	Unknown	Unknown	No	NA	Alive	Clinical	0	51	≥50	0
C539	2017	NA	2017	2017	Stage not determined	Unknown	Unknown	Positive	Unknown	Malignant	Unknown	Unknown	Unknown	No	NA	Alive	Clinical	0	43	40-49	0.164271
C539	2017	NA	2017	2017	Stage not determined	Unknown	Unknown	Positive	Unknown	Malignant	Unknown	Unknown	Unknown	No	NA	Alive	Clinical	0	35	≤39	0
C539	2017	2018	2017	2018	Stage 3	Unknown	Unknown	Unknown	Unknown	Malignant	Unknown	Yes	Unknown	Yes	This cancer	Dead	Clinical	1	57	≥50	6.43943
C539	2017	2018	2017	2018	Stage 2	Unknown	Unknown	Positive	Unknown	Malignant	Unknown	Yes	Unknown	Yes	This cancer	Dead	Clinical	1	44	40-49	10.5462
C539	2018	2018	2018	2018	Stage 3	Unknown	Unknown	Positive	Unknown	Malignant	Unknown	Unknown	Unknown	No	This cancer	Dead	Histology of Primary	1	51	≥50	0.0328542
C539	2018	NA	2018	2018	Stage not determined	Unknown	Unknown	Unknown	Unknown	Malignant	Unknown	Unknown	Unknown	No	NA	Alive	Clinical	0	59	≥50	0.0328542
C539	2018	NA	2018	2019	Stage not determined	Unknown	Unknown	Unknown	Unknown	Malignant	Unknown	Unknown	Unknown	No	NA	Alive	Clinical	0	43	40-49	12.0246
C539	2018	NA	2018	2020	Stage not determined	Unknown	Unknown	Unknown	Unknown	Malignant	Unknown	Unknown	Unknown	No	NA	Alive	Clinical	0	65	≥50	30.2916
C539	2018	NA	2018	2018	Stage not determined	Unknown	Unknown	Positive	Unknown	Malignant	Unknown	Yes	Unknown	Yes	NA	Alive	Clinical	0	36	≤39	0
C539	2018	NA	2018	2018	Stage 4	Unknown	Unknown	Unknown	Unknown	Malignant	Unknown	Unknown	Unknown	No	NA	Alive	Clinical	0	36	≤39	0
C539	2018	NA	2018	2018	Stage not determined	Unknown	Unknown	Unknown	Unknown	Malignant	Unknown	Unknown	Unknown	No	NA	Alive	Clinical	0	64	≥50	0
C539	2018	2019	2018	2019	Stage 3	Unknown	Unknown	Unknown	Unknown	Malignant	Unknown	Unknown	Unknown	No	This cancer	Dead	Clinical	1	47	40-49	13.9959
C539	2018	NA	2018	2018	Stage not determined	Unknown	Unknown	Unknown	Unknown	Malignant	Unknown	Unknown	Unknown	No	NA	Alive	Histology of Primary	0	27	≤39	3.8768
C539	2018	NA	2018	2018	Stage not determined	Unknown	Unknown	Unknown	Unknown	Malignant	Unknown	Unknown	Unknown	No	NA	Alive	Clinical	0	72	≥50	0.164271
C539	2018	NA	2018	2018	Stage not determined	Unknown	Unknown	Positive	Unknown	Malignant	Unknown	Unknown	Unknown	No	NA	Alive	Clinical	0	41	40-49	0.295688
C539	2018	NA	2018	2019	Stage 3	Unknown	Unknown	Positive	Unknown	Malignant	Unknown	Yes	Unknown	Yes	NA	Alive	Clinical	0	32	≤39	14.7515
C539	2018	NA	2018	2021	Stage not determined	Unknown	Unknown	Positive	Unknown	Malignant	Unknown	Unknown	Unknown	No	NA	Alive	Clinical	0	69	≥50	36.2053
C539	2018	NA	2018	2018	Stage not determined	Unknown	Unknown	Unknown	Unknown	Malignant	Unknown	Unknown	Unknown	No	NA	Alive	Clinical	0	44	40-49	0
C539	2018	2018	2018	2018	Stage not determined	Unknown	Unknown	Positive	Unknown	Malignant	Unknown	Unknown	Unknown	No	This cancer	Dead	Clinical	1	38	≤39	1.54415
C539	2018	NA	2018	2018	Stage not determined	Unknown	Unknown	Unknown	Unknown	Malignant	Unknown	Unknown	Unknown	No	NA	Alive	Clinical	0	35	≤39	0.164271
C539	2018	NA	2018	2018	Stage 2	Unknown	Unknown	Unknown	Unknown	Malignant	Unknown	Unknown	Yes	Yes	NA	Alive	Clinical	0	71	≥50	0.229979
C539	2018	NA	2018	2018	Stage not determined	Unknown	Unknown	Positive	Unknown	Malignant	Unknown	Yes	Unknown	Yes	NA	Alive	Clinical	0	56	≥50	0
C539	2018	NA	2018	2018	Stage not determined	Unknown	Unknown	Unknown	Unknown	Malignant	Unknown	Yes	Unknown	Yes	NA	Alive	Clinical	0	37	≤39	0.0985626
C539	2018	2018	2018	2018	Stage not determined	Unknown	Unknown	Positive	Unknown	Malignant	Unknown	Unknown	Unknown	No	This cancer	Dead	Clinical	1	35	≤39	1.67556
C539	2018	2018	2018	2018	Stage 3	Unknown	Unknown	Unknown	Unknown	Malignant	Unknown	Yes	Unknown	Yes	This cancer	Dead	Clinical	1	69	≥50	5.42094
C539	2018	NA	2018	2018	Stage 3	Unknown	Unknown	Unknown	Unknown	Malignant	Unknown	Yes	Unknown	Yes	NA	Alive	Clinical	0	51	≥50	3.25257
C539	2018	2018	2018	2018	Stage not determined	Unknown	Unknown	Unknown	Unknown	Malignant	Unknown	Yes	Unknown	Yes	This cancer	Dead	Clinical	1	58	≥50	0
C539	2018	NA	2018	2018	Stage not determined	Unknown	Unknown	Unknown	Unknown	Malignant	Unknown	Unknown	Unknown	No	NA	Alive	Clinical	0	33	≤39	0
C539	2018	NA	2018	2018	Stage not determined	Unknown	Unknown	Unknown	Unknown	Malignant	Unknown	Yes	Unknown	Yes	NA	Alive	Clinical	0	68	≥50	0
C539	2018	2018	2018	2018	Stage not determined	Unknown	Unknown	Unknown	Unknown	Malignant	Unknown	Yes	Unknown	Yes	This cancer	Dead	Clinical	1	52	≥50	0.558522
C539	2018	2018	2018	2018	Stage not determined	Unknown	Unknown	Unknown	Unknown	Malignant	Unknown	Yes	Unknown	Yes	This cancer	Dead	Clinical	1	39	≤39	0.229979
C539	2018	2018	2018	2018	Stage 3	Unknown	Unknown	Positive	Unknown	Malignant	Unknown	Yes	Unknown	Yes	This cancer	Dead	Clinical	1	32	≤39	1.83984
C539	2018	2018	2018	2018	Stage not determined	Unknown	Unknown	Unknown	Unknown	Malignant	Unknown	Yes	Unknown	Yes	This cancer	Dead	Clinical	1	61	≥50	0
C539	2018	2019	2018	2019	Stage not determined	Unknown	Unknown	Positive	Unknown	Malignant	Unknown	Yes	Yes	Yes	This cancer	Dead	Histology of Primary	1	48	40-49	16.1314
C539	2018	NA	2018	2021	Stage 3	No	No	Positive	No	Malignant	Unknown	Yes	Unknown	Yes	NA	Alive	Clinical	0	43	40-49	36.271
C539	2018	2018	2018	2018	Stage not determined	Unknown	Unknown	Unknown	Unknown	Malignant	Unknown	Unknown	Unknown	No	This cancer	Dead	Clinical	1	47	40-49	0
C539	2018	NA	2018	2018	Stage not determined	Unknown	Unknown	Positive	Unknown	Malignant	Unknown	Unknown	Unknown	No	NA	Alive	Clinical	0	48	40-49	0.295688
C539	2018	NA	2018	2018	Stage 3	Unknown	Unknown	Positive	Unknown	Malignant	Unknown	Unknown	Unknown	No	NA	Alive	Clinical	0	44	40-49	0
C539	2018	2018	2018	2018	Stage 2	Unknown	Unknown	Positive	Unknown	Malignant	Unknown	Yes	Yes	Yes	This cancer	Dead	Clinical	1	33	≤39	4.86242
C539	2018	NA	2018	2019	Stage not determined	Unknown	Unknown	Negative	Unknown	Malignant	Unknown	Yes	Unknown	Yes	NA	Alive	Clinical	0	83	≥50	11.7947
C539	2018	2018	2018	2018	Stage not determined	Unknown	Unknown	Unknown	Unknown	Malignant	Unknown	Yes	Unknown	Yes	This cancer	Dead	Clinical	1	38	≤39	0
C539	2018	NA	2018	2018	Stage 4	Unknown	Unknown	Unknown	Unknown	Malignant	Unknown	Unknown	Unknown	No	NA	Alive	Clinical	0	49	40-49	0.197125
C539	2018	2018	2018	2018	Stage 4	Unknown	Unknown	Positive	Unknown	Malignant	Unknown	Yes	Unknown	Yes	This cancer	Dead	Clinical	1	41	40-49	4.56674
C539	2018	NA	2018	2022	Stage 3	No	No	Positive	Yes	Malignant	Unknown	Unknown	Unknown	No	NA	Alive	Histology of Primary	0	65	≥50	48.1643
C539	2018	2019	2018	2019	Stage 3	Unknown	Unknown	Negative	Unknown	Malignant	Unknown	Unknown	Unknown	No	This cancer	Dead	Clinical	1	55	≥50	11.2361
C539	2018	2019	2018	2019	Stage 3	Unknown	Unknown	Positive	Unknown	Malignant	Unknown	Unknown	Unknown	No	This cancer	Dead	Clinical	1	34	≤39	9.79055
C539	2018	NA	2018	2018	Stage 2	Unknown	Unknown	Unknown	Unknown	Malignant	Unknown	Unknown	Unknown	No	NA	Alive	Clinical	0	36	≤39	0
C539	2018	NA	2018	2018	Stage not determined	Unknown	Unknown	Positive	Unknown	Malignant	Unknown	Yes	Unknown	Yes	NA	Alive	Clinical	0	29	≤39	0.0985626
C539	2018	NA	2018	2019	Stage not determined	Unknown	Unknown	Unknown	Unknown	Malignant	Unknown	Yes	Unknown	Yes	NA	Alive	Clinical	0	99	≥50	7.26078
C539	2018	2018	2018	2018	Stage 4	Unknown	Unknown	Positive	Unknown	Malignant	Unknown	Yes	Unknown	Yes	This cancer	Dead	Clinical	1	52	≥50	0
C539	2018	2018	2018	2018	Stage not determined	Unknown	Unknown	Unknown	Unknown	Malignant	Unknown	Yes	Unknown	Yes	This cancer	Dead	Clinical	1	87	≥50	0.985626
C539	2018	NA	2018	2018	Stage 3	Unknown	Unknown	Positive	Unknown	Malignant	Unknown	Yes	Unknown	Yes	NA	Alive	Clinical	0	44	40-49	3.05544
C539	2018	NA	2018	2018	Stage 4	Unknown	Unknown	Unknown	Unknown	Malignant	Unknown	Yes	Unknown	Yes	NA	Alive	Clinical	0	49	40-49	0.0985626
C539	2018	NA	2018	2018	Stage 2	Unknown	Unknown	Positive	Unknown	Malignant	Unknown	Unknown	Unknown	No	NA	Alive	Clinical	0	49	40-49	0
C539	2018	NA	2018	2018	Stage not determined	Unknown	Unknown	Unknown	Unknown	Malignant	Unknown	Yes	Unknown	Yes	NA	Alive	Clinical	0	60	≥50	3.48255
C539	2018	NA	2018	2019	Stage 3	Unknown	Unknown	Unknown	Unknown	Malignant	Unknown	Yes	Unknown	Yes	NA	Alive	Clinical	0	65	≥50	10.8419
C539	2018	NA	2018	2018	Stage 1	Unknown	Unknown	Unknown	Unknown	Malignant	Unknown	Yes	Unknown	Yes	NA	Alive	Histology of Primary	0	65	≥50	0.0985626
C539	2018	NA	2018	2018	Stage not determined	Unknown	Unknown	Unknown	Unknown	Malignant	Unknown	Yes	Unknown	Yes	NA	Alive	Clinical	0	35	≤39	0
C539	2018	NA	2018	2018	Stage not determined	Unknown	Unknown	Unknown	Unknown	Malignant	Unknown	Unknown	Unknown	No	NA	Alive	Clinical	0	39	≤39	0
C539	2018	NA	2018	2022	Stage 3	Unknown	Unknown	Unknown	Unknown	Malignant	Unknown	Yes	Unknown	Yes	NA	Alive	Clinical	0	59	≥50	43.8604
C539	2018	NA	2018	2018	Stage not determined	Unknown	Unknown	Unknown	Unknown	Malignant	Unknown	Yes	Unknown	Yes	NA	Alive	Clinical	0	36	≤39	3.02259
C539	2018	2021	2018	2021	Stage not determined	Unknown	Unknown	Unknown	Unknown	Malignant	Unknown	Yes	Unknown	Yes	This cancer	Dead	Clinical	1	85	≥50	33.6756
C539	2018	2019	2018	2019	Stage not determined	Unknown	Unknown	Unknown	Unknown	Malignant	Unknown	Yes	Unknown	Yes	This cancer	Dead	Clinical	1	83	≥50	13.0103
C539	2018	NA	2018	2018	Stage not determined	Unknown	Unknown	Unknown	Unknown	Malignant	Unknown	Yes	Unknown	Yes	NA	Alive	Clinical	0	71	≥50	0
C539	2018	NA	2018	2019	Stage 3	Unknown	Unknown	Positive	Unknown	Malignant	Unknown	Unknown	Unknown	No	NA	Alive	Clinical	0	41	40-49	6.34086
C539	2018	NA	2018	2019	Stage not determined	Unknown	Unknown	Unknown	Unknown	Malignant	Unknown	Unknown	Unknown	No	NA	Alive	Histology of Primary	0	65	≥50	3.35113
C539	2018	NA	2018	2018	Stage not determined	Unknown	Unknown	Unknown	Unknown	Malignant	Unknown	Yes	Unknown	Yes	NA	Alive	Clinical	0	40	40-49	0.0328542
C539	2018	2018	2018	2018	Stage not determined	Unknown	Unknown	Unknown	Unknown	Malignant	Unknown	Unknown	Unknown	No	This cancer	Dead	Clinical	1	43	40-49	0
C539	2018	NA	2018	2018	Stage not determined	Unknown	Unknown	Positive	Unknown	Malignant	Unknown	Yes	Unknown	Yes	NA	Alive	Clinical	0	88	≥50	0.164271
C539	2018	2019	2018	2019	Stage 3	Unknown	Unknown	Positive	Unknown	Malignant	Unknown	Yes	Unknown	Yes	This cancer	Dead	Clinical	1	46	40-49	6.96509
C539	2018	2018	2018	2018	Stage not determined	Unknown	Unknown	Unknown	Unknown	Malignant	Unknown	Unknown	Unknown	No	This cancer	Dead	Clinical	1	26	≤39	0.164271
C539	2018	NA	2018	2024	Stage 4	Unknown	Unknown	Unknown	Unknown	Malignant	Unknown	Unknown	Unknown	No	NA	Alive	Clinical	0	40	40-49	65.6427
C539	2018	2018	2018	2018	Stage not determined	Unknown	Unknown	Positive	Unknown	Malignant	Unknown	Yes	Unknown	Yes	This cancer	Dead	Clinical	1	23	≤39	0.0985626
C539	2018	2019	2018	2019	Stage 4	Unknown	Unknown	Unknown	Unknown	Malignant	Unknown	Yes	Yes	Yes	This cancer	Dead	Clinical	1	71	≥50	5.61807
C539	2018	2019	2018	2019	Stage not determined	Unknown	Unknown	Positive	Unknown	Malignant	Unknown	Yes	Unknown	Yes	This cancer	Dead	Clinical	1	39	≤39	11.1376
C539	2018	2018	2018	2018	Stage not determined	Unknown	Unknown	Unknown	Unknown	Malignant	Unknown	Yes	Unknown	Yes	This cancer	Dead	Histology of Primary	1	42	40-49	0.657084
C539	2018	NA	2018	2018	Stage not determined	Unknown	Unknown	Unknown	Unknown	Malignant	Unknown	Unknown	Unknown	No	NA	Alive	Clinical	0	44	40-49	0.197125
C539	2018	2018	2018	2018	Stage 4	Unknown	Unknown	Positive	Unknown	Malignant	Unknown	Unknown	Unknown	No	This cancer	Dead	Clinical	1	62	≥50	0.755647
C539	2018	2018	2018	2018	Stage not determined	Unknown	Unknown	Positive	Unknown	Malignant	Unknown	Unknown	Unknown	No	This cancer	Dead	Clinical	1	34	≤39	0
C539	2018	2019	2018	2019	Stage not determined	Unknown	Unknown	Unknown	Unknown	Malignant	Unknown	Yes	Unknown	Yes	This cancer	Dead	Clinical	1	67	≥50	1.70842
C539	2018	NA	2018	2018	Stage not determined	Unknown	Unknown	Positive	Unknown	Malignant	Unknown	Yes	Unknown	Yes	NA	Alive	Clinical	0	39	≤39	0
C539	2018	NA	2018	2018	Stage not determined	Unknown	Unknown	Unknown	Unknown	Malignant	Unknown	Yes	Unknown	Yes	NA	Alive	Clinical	0	88	≥50	0.197125
C539	2018	NA	2018	2018	Stage not determined	Unknown	Unknown	Unknown	Unknown	Malignant	Unknown	Yes	Unknown	Yes	NA	Alive	Clinical	0	42	40-49	0.131417
C539	2018	2019	2018	2019	Stage 2	Unknown	Unknown	Negative	Unknown	Malignant	Unknown	Yes	Unknown	Yes	This cancer	Dead	Clinical	1	54	≥50	4.73101
C539	2018	2019	2018	2019	Stage 2	Unknown	Unknown	Positive	Unknown	Malignant	Unknown	Yes	Unknown	Yes	This cancer	Dead	Clinical	1	55	≥50	6.50513
C539	2018	2018	2018	2018	Stage 4	Unknown	Unknown	Unknown	Unknown	Malignant	Unknown	Yes	Unknown	Yes	This cancer	Dead	Clinical	1	62	≥50	0.0985626
C539	2018	2019	2018	2019	Stage 4	Unknown	Unknown	Positive	Unknown	Malignant	Yes	Yes	Unknown	Yes	This cancer	Dead	Clinical	1	45	40-49	2.95688
C539	2018	2019	2018	2019	Stage 4	Unknown	Unknown	Unknown	Unknown	Malignant	Unknown	Unknown	Unknown	No	This cancer	Dead	Clinical	1	61	≥50	0.755647
C539	2018	NA	2018	2019	Stage 3	Unknown	Unknown	Unknown	Unknown	Malignant	Unknown	Unknown	Unknown	No	NA	Alive	Clinical	0	56	≥50	2.13552
C539	2018	NA	2018	2019	Stage 3	Unknown	Unknown	Unknown	Unknown	Malignant	Unknown	Unknown	Unknown	No	NA	Alive	Clinical	0	36	≤39	2.10267
C539	2018	NA	2018	2020	Stage 2	Unknown	Unknown	Positive	Unknown	Malignant	Unknown	Yes	Unknown	Yes	NA	Alive	Histology of Primary	0	43	40-49	16.3614
C539	2018	NA	2018	2019	Stage not determined	Unknown	Unknown	Unknown	Unknown	Malignant	Unknown	Unknown	Unknown	No	NA	Alive	Clinical	0	44	40-49	3.12115
C539	2019	2019	2019	2019	Stage not determined	Unknown	Unknown	Unknown	Unknown	Malignant	Unknown	Unknown	Unknown	No	This cancer	Dead	Histology of Primary	1	34	≤39	0
C539	2019	NA	2019	2019	Stage 3	Unknown	Unknown	Unknown	Unknown	Malignant	Unknown	Unknown	Unknown	No	NA	Alive	Clinical	0	53	≥50	0
C539	2019	NA	2019	2019	Stage 3	Unknown	Unknown	Positive	Unknown	Malignant	Unknown	Unknown	Unknown	No	NA	Alive	Histology of Primary	0	39	≤39	0.0657084
C539	2019	2019	2019	2019	Stage 3	Unknown	Unknown	Unknown	Unknown	Malignant	Unknown	Unknown	Unknown	No	This cancer	Dead	Clinical	1	75	≥50	1.21561
C539	2019	2019	2019	2019	Stage 4	Unknown	Unknown	Unknown	Unknown	Malignant	Unknown	Unknown	Unknown	No	This cancer	Dead	Histology of Primary	1	65	≥50	0
C539	2019	2019	2019	2019	Stage 4	Unknown	Unknown	Unknown	Unknown	Malignant	Unknown	Unknown	Unknown	No	This cancer	Dead	Histology of Primary	1	60	≥50	0
C539	2019	2019	2019	2019	Stage 4	Unknown	Unknown	Unknown	Unknown	Malignant	Unknown	Unknown	Unknown	No	This cancer	Dead	Clinical	1	98	≥50	0
C539	2019	2020	2019	2020	Stage 3	Unknown	Unknown	Positive	Unknown	Malignant	Unknown	Unknown	Unknown	No	This cancer	Dead	Clinical	1	49	40-49	19.0226
C539	2019	2019	2019	2019	Stage 4	Unknown	Unknown	Unknown	Unknown	Malignant	Unknown	Unknown	Unknown	No	This cancer	Dead	Clinical	1	72	≥50	0
C539	2019	2019	2019	2019	Stage not determined	Unknown	Unknown	Unknown	Unknown	Malignant	Unknown	Unknown	Unknown	No	This cancer	Dead	Clinical	1	83	≥50	0
C539	2019	NA	2019	2019	Stage 2	Unknown	Unknown	Unknown	Unknown	Malignant	Unknown	Unknown	Unknown	No	NA	Alive	Clinical	0	49	40-49	0
C539	2019	2019	2019	2019	Stage 4	Unknown	Unknown	Unknown	Unknown	Malignant	Unknown	Unknown	Unknown	No	This cancer	Dead	Clinical	1	69	≥50	1.24846
C539	2019	2019	2019	2019	Stage 4	Unknown	Unknown	Unknown	Unknown	Malignant	Unknown	Unknown	Unknown	No	This cancer	Dead	Clinical	1	63	≥50	0.722793
C539	2019	2020	2019	2020	Stage 3	Unknown	Unknown	Positive	Unknown	Malignant	Unknown	Unknown	Unknown	No	This cancer	Dead	Clinical	1	33	≤39	17.9713
C539	2019	NA	2019	2019	Stage 1	Unknown	Unknown	Positive	Unknown	Malignant	Unknown	Unknown	Unknown	No	NA	Alive	Clinical	0	34	≤39	6.70226
C539	2019	NA	2019	2023	Stage 3	No	No	Negative	Unknown	Malignant	Yes	Yes	Unknown	Yes	NA	Alive	Clinical	0	59	≥50	56.8378
C539	2019	2019	2019	2019	Stage 3	Unknown	Unknown	Unknown	Unknown	Malignant	Unknown	Unknown	Unknown	No	This cancer	Dead	Clinical	1	34	≤39	1.577
C539	2019	2019	2019	2019	Stage 3	Unknown	Unknown	Unknown	Unknown	Malignant	Unknown	Unknown	Unknown	No	This cancer	Dead	Clinical	1	35	≤39	0
C539	2019	NA	2019	2019	Stage 2	Unknown	Unknown	Unknown	Unknown	Malignant	Unknown	Unknown	Unknown	No	NA	Alive	Clinical	0	50	≥50	0
C539	2019	NA	2019	2019	Stage 2	Unknown	Unknown	Unknown	Unknown	Malignant	Unknown	No	Unknown	No	NA	Alive	Clinical	0	45	40-49	0.131417
C539	2019	NA	2019	2019	Stage 3	Unknown	Unknown	Positive	Unknown	Malignant	Unknown	Unknown	Unknown	No	NA	Alive	Clinical	0	28	≤39	2.23409
C539	2019	NA	2019	2019	Stage 2	Unknown	Unknown	Positive	Unknown	Malignant	Unknown	Unknown	Unknown	No	NA	Alive	Clinical	0	48	40-49	4.17248
C539	2019	NA	2019	2019	Stage 2	Unknown	Unknown	Unknown	Unknown	Malignant	Unknown	Unknown	Unknown	No	NA	Alive	Clinical	0	65	≥50	0
C539	2019	NA	2019	2020	Stage 2	Unknown	Unknown	Unknown	Unknown	Malignant	Unknown	Unknown	Unknown	No	NA	Alive	Histology of Primary	0	40	40-49	16.5257
C539	2019	NA	2019	2019	Stage 3	Unknown	Unknown	Positive	Unknown	Malignant	Unknown	Unknown	Unknown	No	NA	Alive	Clinical	0	55	≥50	7.09651
C539	2019	NA	2019	2019	Stage 1	Unknown	Unknown	Positive	Unknown	Malignant	Unknown	Unknown	Unknown	No	NA	Alive	Clinical	0	59	≥50	0
C539	2019	2019	2019	2019	Stage 1	Unknown	Unknown	Unknown	Unknown	Malignant	Unknown	Unknown	Unknown	No	This cancer	Dead	Clinical	1	52	≥50	0
C539	2019	2019	2019	2019	Stage not determined	Unknown	Unknown	Unknown	Unknown	Malignant	Unknown	Unknown	Unknown	No	This cancer	Dead	Clinical	1	44	40-49	0
C539	2019	2019	2019	2019	Stage 4	Unknown	Unknown	Unknown	Unknown	Malignant	Unknown	Unknown	Unknown	No	This cancer	Dead	Clinical	1	45	40-49	2.49692
C539	2019	2019	2019	2019	Stage 3	Unknown	Unknown	Unknown	Unknown	Malignant	Unknown	Unknown	Unknown	No	This cancer	Dead	Clinical	1	49	40-49	1.41273
C539	2019	NA	2019	2019	Stage 3	Unknown	Unknown	Positive	Unknown	Malignant	Unknown	Unknown	Unknown	No	NA	Alive	Clinical	0	40	40-49	6.86653
C539	2019	NA	2019	2019	Stage 2	Unknown	Unknown	Unknown	Unknown	Malignant	Unknown	Unknown	Unknown	No	NA	Alive	Clinical	0	31	≤39	0.0985626
C539	2019	NA	2019	2019	Stage 4	Unknown	Unknown	Positive	Unknown	Malignant	Unknown	Unknown	Unknown	No	NA	Alive	Clinical	0	49	40-49	0.0328542
C539	2019	NA	2019	2021	Stage 2	Unknown	Unknown	Unknown	Unknown	Malignant	Unknown	Unknown	Unknown	No	NA	NA	Clinical	0	41	40-49	27.6961
C539	2019	NA	2019	2019	Stage 2	Unknown	Unknown	Unknown	Unknown	Malignant	Unknown	Unknown	Unknown	No	NA	Alive	Clinical	0	42	40-49	0.0328542
C539	2019	NA	2019	2019	Stage 3	Unknown	Unknown	Unknown	Unknown	Malignant	Unknown	Unknown	Unknown	No	NA	Alive	Clinical	0	57	≥50	1.31417
C539	2019	2022	2019	2020	Stage 2	Unknown	Unknown	Positive	Unknown	Malignant	Unknown	Unknown	Unknown	No	This cancer	Dead	Clinical	1	42	40-49	36.5996
C539	2019	NA	2019	2024	Stage 3	Unknown	Unknown	Unknown	Unknown	Malignant	Unknown	Yes	Yes	Yes	NA	Alive	Clinical	0	46	40-49	57.5934
C539	2019	2019	2019	2019	Stage 4	Unknown	Unknown	Unknown	Unknown	Malignant	Unknown	Unknown	Unknown	No	This cancer	Dead	Histology of Primary	1	99	≥50	0
C539	2019	2019	2019	2019	Stage 3	Unknown	Unknown	Unknown	Unknown	Malignant	Unknown	Unknown	Unknown	No	This cancer	Dead	Clinical	1	71	≥50	1.90554
C539	2019	NA	2019	2019	Stage not determined	Unknown	Unknown	Unknown	Unknown	Malignant	Unknown	Unknown	Unknown	No	NA	Alive	Clinical	0	43	40-49	0
C539	2019	NA	2019	2019	Stage 3	Unknown	Unknown	Positive	Unknown	Malignant	Unknown	Unknown	Unknown	No	NA	Alive	Clinical	0	64	≥50	0.427105
C539	2019	NA	2019	2020	Stage 2	Unknown	Unknown	Positive	Unknown	Malignant	Unknown	Unknown	Unknown	No	NA	NA	Clinical	0	66	≥50	11.2361
C539	2019	NA	2019	2020	Stage 3	Unknown	Unknown	Unknown	Unknown	Malignant	Unknown	Unknown	Unknown	No	NA	Alive	Clinical	0	42	40-49	8.34497
C539	2019	2022	2019	2022	Stage 4	Unknown	Unknown	Negative	Unknown	Malignant	Unknown	Unknown	Unknown	No	This cancer	Dead	Clinical	1	76	≥50	31.6057
C539	2019	NA	2019	2019	Stage 3	Unknown	Unknown	Negative	Unknown	Malignant	Unknown	Unknown	Unknown	No	NA	Alive	Clinical	0	59	≥50	4.20534
C539	2019	2019	2019	2019	Stage 4	Unknown	Unknown	Unknown	Unknown	Malignant	Unknown	Unknown	Unknown	No	This cancer	Dead	Clinical	1	49	40-49	0
C539	2019	NA	2019	2019	Stage 3	Unknown	Unknown	Negative	Unknown	Malignant	Unknown	Unknown	Unknown	No	NA	Alive	Clinical	0	36	≤39	0.0657084
C539	2019	NA	2019	2019	Stage not determined	Unknown	Unknown	Unknown	Unknown	Malignant	Unknown	Unknown	Unknown	No	NA	Alive	Clinical	0	51	≥50	0
C539	2019	NA	2019	2019	Stage not determined	Unknown	Unknown	Unknown	Unknown	Malignant	Unknown	Unknown	Unknown	No	NA	Alive	Clinical	0	34	≤39	0
C539	2019	NA	2019	2019	Stage 2	Unknown	Unknown	Positive	Unknown	Malignant	Unknown	Unknown	Unknown	No	NA	Alive	Clinical	0	50	≥50	0.0985626
C539	2019	NA	2019	2019	Stage 2	Unknown	Unknown	Unknown	Unknown	Malignant	Unknown	Unknown	Unknown	No	NA	Alive	Clinical	0	50	≥50	0.821355
C539	2019	2019	2019	2019	Stage 4	Unknown	Unknown	Unknown	Unknown	Malignant	Unknown	Unknown	Unknown	No	This cancer	Alive	Clinical	1	39	≤39	0.164271
C539	2019	2020	2019	2020	Stage 4	Unknown	Unknown	Positive	Unknown	Malignant	Unknown	No	Unknown	No	This cancer	Dead	Histology of Primary	1	41	40-49	14.7187
C539	2019	NA	2019	2019	Stage 2	Unknown	Unknown	Positive	Unknown	Malignant	Unknown	Unknown	Unknown	No	NA	Alive	Clinical	0	37	≤39	0.262834
C539	2019	2019	2019	2019	Stage 2	Unknown	Unknown	Positive	Unknown	Malignant	Unknown	Unknown	Unknown	No	This cancer	Dead	Clinical	1	47	40-49	1.01848
C539	2019	NA	2019	2019	Stage 2	Unknown	Unknown	Unknown	Unknown	Malignant	Unknown	Unknown	Unknown	No	NA	Alive	Clinical	0	39	≤39	0.131417
C539	2019	2022	2019	2022	Stage 4	Unknown	Unknown	Unknown	Unknown	Malignant	Unknown	Unknown	Unknown	No	This cancer	Dead	Histology of Primary	1	61	≥50	34.5298
C539	2019	NA	2019	2019	Stage 3	Unknown	Unknown	Positive	Unknown	Malignant	Unknown	Unknown	Unknown	No	NA	Alive	Clinical	0	54	≥50	0
C539	2019	NA	2019	2019	Stage 2	Unknown	Unknown	Unknown	Unknown	Malignant	Unknown	Unknown	Unknown	No	NA	Alive	Clinical	0	42	40-49	0.0985626
C539	2019	2019	2019	2019	Stage 4	Unknown	Unknown	Positive	Unknown	Malignant	Unknown	Unknown	Unknown	No	This cancer	Dead	Clinical	1	67	≥50	0.821355
C539	2019	2021	2019	2021	Stage not determined	Unknown	Unknown	Positive	Unknown	Malignant	Yes	Yes	Unknown	Yes	This cancer	Dead	Clinical	1	62	≥50	20.1068
C539	2019	NA	2019	2019	Stage 1	Unknown	Unknown	Unknown	Unknown	Malignant	Unknown	No	Unknown	No	NA	Alive	Clinical	0	62	≥50	0.689938
C539	2019	2019	2019	2019	Stage 3	Unknown	Unknown	Positive	Unknown	Malignant	Unknown	Unknown	Unknown	No	This cancer	Dead	Clinical	1	50	≥50	1.67556
C539	2019	NA	2019	2023	Stage 2	Unknown	Unknown	Positive	Unknown	Malignant	Unknown	Unknown	Unknown	No	NA	Alive	Clinical	0	53	≥50	41.2977
C539	2019	NA	2019	2020	Stage 3	Unknown	Unknown	Unknown	Unknown	Malignant	Unknown	Unknown	Unknown	No	NA	Alive	Clinical	0	99	≥50	4.3039
C539	2019	NA	2019	2019	Stage not determined	Unknown	Unknown	Unknown	Unknown	Malignant	Unknown	Unknown	Unknown	No	NA	Alive	Histology of Primary	0	46	40-49	0
C539	2019	NA	2019	2020	Stage 2	Unknown	Unknown	Unknown	Unknown	Malignant	Yes	Yes	Yes	Yes	NA	Alive	Histology of Primary	0	45	40-49	10.5133
C539	2019	NA	2019	2020	Stage 2	Unknown	Unknown	Unknown	Unknown	Malignant	Unknown	Unknown	Unknown	No	NA	Alive	Clinical	0	51	≥50	5.58522
C539	2019	NA	2019	2019	Stage 2	Unknown	Unknown	Unknown	Unknown	Malignant	Unknown	Unknown	Unknown	No	NA	Alive	Clinical	0	53	≥50	0.0657084
C539	2019	NA	2019	2019	Stage 2	No	No	Negative	No	Malignant	Unknown	Unknown	Unknown	No	NA	Alive	Clinical	0	49	40-49	0.0657084
C539	2019	NA	2019	2019	Stage 3	Unknown	Unknown	Unknown	Unknown	Malignant	Unknown	Unknown	Unknown	No	NA	Alive	Clinical	0	45	40-49	0.197125
C539	2019	NA	2019	2019	Stage 4	Unknown	Unknown	Positive	Unknown	Malignant	Unknown	Unknown	Unknown	No	NA	Alive	Clinical	0	46	40-49	0.262834
C539	2019	NA	2019	2019	Stage 2	Unknown	Unknown	Positive	Unknown	Malignant	Unknown	Unknown	Unknown	No	NA	Alive	Clinical	0	70	≥50	0.164271
C539	2019	NA	2019	2020	Stage 2	Unknown	Unknown	Unknown	Unknown	Malignant	Unknown	Unknown	Unknown	No	NA	Alive	Clinical	0	53	≥50	10.0205
C539	2019	2019	2019	2019	Stage 4	Unknown	Unknown	Unknown	Unknown	Malignant	Unknown	Unknown	Unknown	No	This cancer	Dead	Clinical	1	40	40-49	0.0328542
C539	2019	NA	2019	2019	Stage 2	Unknown	Unknown	Unknown	Unknown	Malignant	Unknown	Unknown	Unknown	No	NA	Alive	Histology of Primary	0	48	40-49	0.361396
C539	2019	NA	2019	2020	Stage 3	Unknown	Unknown	Unknown	Unknown	Malignant	Unknown	Unknown	Unknown	No	NA	Alive	Clinical	0	32	≤39	4.00821
C539	2019	NA	2019	2020	Stage 2	Unknown	Unknown	Unknown	Unknown	Malignant	Unknown	Unknown	Unknown	No	NA	Alive	Clinical	0	38	≤39	3.02259
C539	2019	2021	2019	2021	Stage 1	Unknown	Unknown	Positive	Unknown	Malignant	Unknown	Unknown	Unknown	No	This cancer	Dead	Histology of Primary	1	36	≤39	26.3162
C539	2019	2019	2019	2019	Stage 4	Unknown	Unknown	Negative	Unknown	Malignant	Unknown	Unknown	Unknown	No	This cancer	Dead	Clinical	1	56	≥50	0
C539	2019	NA	2019	2019	Stage 3	Unknown	Unknown	Unknown	Unknown	Malignant	Unknown	Unknown	Unknown	No	NA	Alive	Clinical	0	94	≥50	0.0657084
C539	2019	NA	2019	2020	Stage not determined	Unknown	Unknown	Unknown	Unknown	Malignant	Unknown	Unknown	Unknown	No	NA	Alive	Clinical	0	33	≤39	5.02669
C539	2019	NA	2019	2020	Stage 3	Unknown	Unknown	Unknown	Unknown	Malignant	Unknown	Unknown	Unknown	No	NA	Alive	Clinical	0	67	≥50	2.33265
C539	2019	NA	2019	2020	Stage 3	Unknown	Unknown	Positive	Unknown	Malignant	Unknown	Unknown	Unknown	No	NA	Alive	Clinical	0	54	≥50	7.0308
C539	2019	2019	2019	2019	Stage 3	Unknown	Unknown	Positive	Unknown	Malignant	Unknown	Unknown	Unknown	No	This cancer	Alive	Clinical	1	40	40-49	0
C539	2019	NA	2019	2019	Stage 4	Unknown	Unknown	Positive	Unknown	Malignant	Unknown	Unknown	Unknown	No	NA	Alive	Clinical	0	43	40-49	0.0657084
C539	2019	2020	2019	2020	Stage 4	Unknown	Unknown	Negative	Unknown	Malignant	Unknown	Unknown	Unknown	No	This cancer	Dead	Clinical	1	78	≥50	3.84394
C539	2019	NA	2019	2020	Stage 2	Unknown	Unknown	Positive	Unknown	Malignant	Unknown	No	Unknown	No	NA	Alive	Histology of Primary	0	40	40-49	9.7577
C539	2019	NA	2019	2019	Stage 1	Unknown	Unknown	Unknown	Unknown	Malignant	Unknown	Unknown	Unknown	No	NA	Alive	Clinical	0	62	≥50	0.0328542
C539	2019	NA	2019	2019	Stage 2	Unknown	Unknown	Positive	Unknown	Malignant	Unknown	Unknown	Unknown	No	NA	Alive	Clinical	0	44	40-49	0.229979
C539	2019	2019	2019	2019	Stage 3	Unknown	Unknown	Unknown	Unknown	Malignant	Unknown	Unknown	Unknown	No	This cancer	Dead	Clinical	1	51	≥50	0.295688
C539	2019	NA	2019	2019	Stage 2	Unknown	Unknown	Positive	Unknown	Malignant	Unknown	Unknown	Unknown	No	NA	Alive	Clinical	0	52	≥50	0.0328542
C539	2019	2020	2019	2020	Stage 3	Unknown	Unknown	Positive	Unknown	Malignant	Unknown	Yes	Unknown	Yes	This cancer	Dead	Histology of Primary	1	49	40-49	11.7947
C539	2019	NA	2019	2019	Stage 3	Unknown	Unknown	Unknown	Unknown	Malignant	Unknown	Unknown	Unknown	No	NA	Alive	Clinical	0	45	40-49	0.131417
C539	2019	NA	2019	2020	Stage 2	Unknown	Unknown	Unknown	Unknown	Malignant	Unknown	Unknown	Unknown	No	NA	Alive	Clinical	0	45	40-49	9.59343
C539	2019	2020	2019	2020	Stage 3	Unknown	Unknown	Positive	Unknown	Malignant	Unknown	Yes	Unknown	Yes	This cancer	Dead	Clinical	1	53	≥50	9.88912
C539	2019	NA	2019	2019	Stage not determined	Unknown	Unknown	Unknown	Unknown	Malignant	Unknown	Unknown	Unknown	No	NA	Alive	Histology of Primary	0	99	≥50	0
C539	2019	NA	2019	2020	Stage 1	Unknown	Unknown	Positive	Unknown	Malignant	Unknown	Unknown	Unknown	No	NA	Alive	Clinical	0	30	≤39	2.16838
C539	2019	NA	2019	2019	Stage 2	Unknown	Unknown	Unknown	Unknown	Malignant	Unknown	Unknown	Unknown	No	NA	Alive	Clinical	0	49	40-49	0.0328542
C539	2019	NA	2019	2019	Stage 2	Unknown	Unknown	Unknown	Unknown	Malignant	Unknown	Unknown	Unknown	No	NA	Alive	Clinical	0	59	≥50	0.0328542
C539	2019	2019	2019	2019	Stage 3	Unknown	Unknown	Unknown	Unknown	Malignant	Unknown	Unknown	Unknown	No	This cancer	Dead	Clinical	1	76	≥50	0
C539	2019	NA	2019	2019	Stage 3	Unknown	Unknown	Positive	Unknown	Malignant	Unknown	Unknown	Unknown	No	NA	Alive	Clinical	0	47	40-49	0.0657084
C539	2019	NA	2019	2021	Stage 1	Unknown	Unknown	Positive	No	Malignant	Yes	Yes	Yes	Yes	NA	Alive	Clinical	0	45	40-49	21.3224
C539	2019	2020	2019	2020	Stage 4	Unknown	Unknown	Negative	Unknown	Malignant	Unknown	Unknown	Unknown	No	This cancer	Dead	Histology of Primary	1	78	≥50	0.591376
C539	2020	2020	2020	2020	Stage 3	Unknown	Unknown	Positive	Unknown	Malignant	Unknown	Unknown	Unknown	No	This cancer	Dead	Clinical	1	33	≤39	0.492813
C539	2020	2020	2020	2020	Stage 4	Unknown	Unknown	Positive	Unknown	Malignant	Unknown	Unknown	Unknown	No	This cancer	Dead	Clinical	1	25	≤39	1.9384
C539	2020	NA	2020	2020	Stage 1	Unknown	Unknown	Unknown	Unknown	Malignant	Unknown	Unknown	Unknown	No	NA	Alive	Histology of Primary	0	35	≤39	0
C539	2020	2020	2020	2020	Stage 3	Unknown	Unknown	Negative	Unknown	Malignant	Unknown	Unknown	Unknown	No	This cancer	Dead	Clinical	1	59	≥50	3.28542
C539	2020	NA	2020	2020	Stage 2	Unknown	Unknown	Positive	Unknown	Malignant	Unknown	Unknown	Unknown	No	NA	Alive	Clinical	0	36	≤39	10.9733
C539	2020	NA	2020	2020	Stage not determined	Unknown	Unknown	Unknown	Unknown	Malignant	Unknown	Unknown	Unknown	No	NA	Alive	Histology of Primary	0	42	40-49	0
C539	2020	NA	2020	2020	Stage 3	Unknown	Unknown	Positive	Unknown	Malignant	Unknown	Yes	Unknown	Yes	NA	Alive	Clinical	0	44	40-49	0.0328542
C539	2020	NA	2020	2020	Stage not determined	Unknown	Unknown	Unknown	Unknown	Malignant	Unknown	Unknown	Unknown	No	NA	Alive	Clinical	0	40	40-49	0.197125
C539	2020	NA	2020	2020	Stage 2	Unknown	Unknown	Positive	Unknown	Malignant	Unknown	No	Unknown	No	NA	Alive	Clinical	0	32	≤39	8.54209
C539	2020	2020	2020	2020	Stage 4	Unknown	Unknown	Positive	Unknown	Malignant	Unknown	No	Unknown	No	This cancer	Dead	Clinical	1	45	40-49	8.57495
C539	2020	2020	2020	2020	Stage 4	Unknown	Unknown	Unknown	Unknown	Malignant	Unknown	Unknown	Unknown	No	This cancer	Dead	Clinical	1	78	≥50	0
C539	2020	2020	2020	2020	Stage 3	Unknown	Unknown	Positive	Unknown	Malignant	Unknown	Unknown	Unknown	No	This cancer	Dead	Clinical	1	51	≥50	1.34702
C539	2020	2020	2020	2020	Stage 4	Unknown	Unknown	Unknown	Unknown	Malignant	Unknown	Unknown	Unknown	No	This cancer	Dead	Clinical	1	47	40-49	0.164271
C539	2020	NA	2020	2020	Stage 1	Unknown	Unknown	Positive	Unknown	Malignant	Unknown	Unknown	Unknown	No	NA	Alive	Clinical	0	37	≤39	0.131417
C539	2020	2020	2020	2020	Stage not determined	Unknown	Unknown	Negative	Unknown	Malignant	Unknown	Unknown	Unknown	No	This cancer	Dead	Clinical	1	80	≥50	0
C539	2020	2020	2020	2020	Stage not determined	Unknown	Unknown	Positive	Unknown	Malignant	Unknown	Unknown	Unknown	No	This cancer	Dead	Clinical	1	51	≥50	0
C539	2020	2020	2020	2020	Stage 3	Unknown	Unknown	Negative	Unknown	Malignant	Unknown	Unknown	Unknown	No	This cancer	Dead	Clinical	1	72	≥50	3.71253
C539	2020	NA	2020	2020	Stage 1	Unknown	Unknown	Unknown	Unknown	Malignant	Unknown	Unknown	Unknown	No	NA	Alive	Clinical	0	99	≥50	0.0985626
C539	2020	2020	2020	2020	Stage 2	Unknown	Unknown	Negative	Unknown	Malignant	Unknown	Yes	Unknown	Yes	This cancer	Dead	Clinical	1	63	≥50	4.17248
C539	2020	NA	2020	2020	Stage not determined	Unknown	Unknown	Unknown	Unknown	Malignant	Unknown	Unknown	Unknown	No	NA	Alive	Histology of Primary	0	35	≤39	5.05955
C539	2020	NA	2020	2020	Stage not determined	Unknown	Unknown	Unknown	Unknown	Malignant	Unknown	Unknown	Unknown	No	NA	Alive	Histology of Primary	0	82	≥50	0
C539	2020	2020	2020	2020	Stage not determined	Unknown	Unknown	Positive	Unknown	Malignant	Unknown	Yes	Yes	Yes	This cancer	Alive	Clinical	1	47	40-49	3.38398
C539	2020	NA	2020	2023	Stage 3	No	No	Negative	No	Malignant	Yes	Yes	Unknown	Yes	NA	Alive	Histology of Primary	0	59	≥50	37.5852
C539	2020	NA	2020	2020	Stage 1	Unknown	Unknown	Unknown	Unknown	Malignant	Unknown	Unknown	Unknown	No	NA	Alive	Clinical	0	38	≤39	5.8152
C539	2020	2020	2020	2020	Stage not determined	Unknown	Unknown	Positive	Unknown	Malignant	Unknown	Unknown	Unknown	No	This cancer	Dead	Clinical	1	63	≥50	0
C539	2020	2022	2020	2022	Stage 2	No	Unknown	Negative	Unknown	Malignant	Unknown	Yes	Unknown	Yes	This cancer	Dead	Clinical	1	62	≥50	28.0246
C539	2020	NA	2020	2020	Stage not determined	Unknown	Unknown	Unknown	Unknown	Malignant	Unknown	Unknown	Unknown	No	NA	Alive	Clinical	0	57	≥50	0.197125
C539	2020	2020	2020	2020	Stage not determined	Unknown	Unknown	Negative	Unknown	Malignant	Unknown	Unknown	Unknown	No	This cancer	Dead	Clinical	1	71	≥50	1.21561
C539	2020	NA	2020	2020	Stage 2	Unknown	Unknown	Negative	Unknown	Malignant	Unknown	No	Unknown	No	NA	Alive	Clinical	0	59	≥50	0.0657084
C539	2020	2020	2020	2020	Stage 3	Unknown	Unknown	Unknown	Unknown	Malignant	Unknown	Unknown	Unknown	No	This cancer	Dead	Histology of Primary	1	61	≥50	0
C539	2020	2021	2020	2021	Stage 1	Unknown	Unknown	Positive	Unknown	Malignant	Unknown	Unknown	Unknown	No	This cancer	Dead	Clinical	1	36	≤39	10.8419
C539	2020	NA	2020	2021	Stage not determined	Unknown	Unknown	Unknown	Unknown	Malignant	Unknown	Unknown	Unknown	No	NA	Alive	Clinical	0	50	≥50	9.3306
C539	2020	2021	2020	2021	Stage not determined	Unknown	Unknown	Positive	Unknown	Malignant	Unknown	Unknown	Unknown	No	This cancer	Dead	Clinical	1	47	40-49	15.5072
C539	2020	2023	2020	2023	Stage not determined	Unknown	Unknown	Negative	Unknown	Malignant	Unknown	Unknown	Unknown	No	This cancer	Dead	Clinical	1	58	≥50	32
C539	2020	2020	2020	2020	Stage 3	Unknown	Unknown	Positive	No	Malignant	Unknown	Unknown	Unknown	No	This cancer	Dead	Clinical	1	42	40-49	0
C539	2020	NA	2020	2020	Stage not determined	Unknown	Unknown	Unknown	Unknown	Malignant	Unknown	Unknown	Unknown	No	NA	Alive	Histology of Primary	0	73	≥50	0
C539	2020	2020	2020	2020	Stage 1	Unknown	Unknown	Positive	Unknown	Malignant	Unknown	Unknown	Unknown	No	This cancer	Dead	Clinical	1	45	40-49	4.99384
C539	2020	2020	2020	2020	Stage not determined	Unknown	Unknown	Unknown	Unknown	Malignant	Unknown	Unknown	Unknown	No	This cancer	Dead	Clinical	1	51	≥50	1.34702
C539	2020	NA	2020	2021	Stage not determined	Unknown	Unknown	Positive	Unknown	Malignant	Unknown	Unknown	Unknown	No	NA	Alive	Clinical	0	54	≥50	15.7043
C539	2020	NA	2020	2020	Stage 2	Unknown	Unknown	Positive	Unknown	Malignant	Unknown	Unknown	Unknown	No	NA	Alive	Clinical	0	58	≥50	0.131417
C539	2020	NA	2020	2020	Stage not determined	Unknown	Unknown	Unknown	Unknown	Malignant	Unknown	Unknown	Unknown	No	NA	Alive	Clinical	0	99	≥50	0
C539	2020	NA	2020	2020	Stage 3	Unknown	Unknown	Unknown	Unknown	Malignant	Unknown	Unknown	Unknown	No	NA	Alive	Clinical	0	48	40-49	0.229979
C539	2020	NA	2020	2020	Stage 2	Unknown	Unknown	Unknown	Unknown	Malignant	Unknown	Unknown	Unknown	No	NA	Alive	Clinical	0	48	40-49	0
C539	2020	NA	2020	2021	Stage not determined	Unknown	Unknown	Negative	Unknown	Malignant	Unknown	Unknown	Unknown	No	NA	Alive	Clinical	0	66	≥50	9.88912
C539	2020	NA	2020	2020	Stage not determined	Unknown	Unknown	Unknown	Unknown	Malignant	Unknown	Unknown	Unknown	No	NA	Alive	Histology of Primary	0	38	≤39	0.985626
C539	2020	NA	2020	2020	Stage 3	Unknown	Unknown	Unknown	Unknown	Malignant	Unknown	Yes	Unknown	Yes	NA	Alive	Clinical	0	49	40-49	0
C539	2020	2021	2020	2021	Stage not determined	Unknown	Unknown	Negative	Unknown	Malignant	Unknown	Unknown	Unknown	No	This cancer	Dead	Clinical	1	60	≥50	6.93224
C539	2020	2021	2020	2021	Stage not determined	Unknown	Unknown	Positive	Unknown	Malignant	Unknown	Unknown	Unknown	No	This cancer	Dead	Histology of Primary	1	37	≤39	11.9918
C539	2020	2023	2020	2023	Stage not determined	No	No	Positive	Yes	Malignant	Unknown	Unknown	Yes	Yes	This cancer	Dead	Clinical	1	58	≥50	31.5729
C539	2020	NA	2020	2020	Stage 1	Unknown	Unknown	Unknown	Unknown	Malignant	Unknown	Unknown	Unknown	No	NA	Alive	Clinical	0	37	≤39	0.164271
C539	2020	NA	2020	2020	Stage not determined	Unknown	Unknown	Unknown	Unknown	Malignant	Unknown	Unknown	Unknown	No	NA	Alive	Clinical	0	42	40-49	0.0985626
C539	2020	NA	2020	2020	Stage 1	Unknown	Unknown	Unknown	Unknown	Malignant	Unknown	Unknown	Unknown	No	NA	Alive	Clinical	0	43	40-49	0
C539	2020	2020	2020	2020	Stage 4	Unknown	Unknown	Unknown	Unknown	Malignant	Unknown	Unknown	Unknown	No	This cancer	Dead	Clinical	1	50	≥50	0.0328542
C539	2020	2020	2020	2020	Stage not determined	Unknown	Unknown	Unknown	Unknown	Malignant	Unknown	Unknown	Unknown	No	This cancer	Dead	Clinical	1	54	≥50	0
C539	2020	NA	2020	2020	Stage not determined	Unknown	Unknown	Unknown	Unknown	Malignant	Unknown	Unknown	Unknown	No	NA	Alive	Histology of Primary	0	28	≤39	0
C539	2020	2021	2020	2021	Stage 3	Unknown	Unknown	Negative	Unknown	Malignant	Unknown	Unknown	Unknown	No	This cancer	Dead	Clinical	1	69	≥50	3.8768
C539	2020	2020	2020	2020	Stage not determined	Unknown	Unknown	Positive	Unknown	Malignant	Unknown	Unknown	Unknown	No	This cancer	Dead	Clinical	1	39	≤39	0.262834
C539	2020	NA	2020	2020	Stage 2	Unknown	Unknown	Unknown	Unknown	Malignant	Unknown	Unknown	Unknown	No	NA	Alive	Clinical	0	48	40-49	0
C539	2020	2021	2020	2021	Stage not determined	Unknown	Unknown	Negative	Unknown	Malignant	Yes	Unknown	Yes	Yes	This cancer	Dead	Clinical	1	43	40-49	4.59959
C539	2020	NA	2020	2021	Stage 1	Unknown	Unknown	Positive	Unknown	Malignant	Unknown	Yes	Unknown	Yes	NA	Alive	Histology of Primary	0	46	40-49	12.8131
C539	2020	NA	2020	2020	Stage 3	Unknown	Unknown	Positive	Unknown	Malignant	Unknown	Unknown	Unknown	No	NA	Alive	Clinical	0	42	40-49	0.591376
C539	2020	2021	2020	2021	Stage 3	Unknown	Unknown	Positive	Unknown	Malignant	Unknown	Unknown	Yes	Yes	This cancer	Dead	Clinical	1	33	≤39	3.8768
C539	2020	NA	2020	2020	Stage not determined	Unknown	Unknown	Unknown	Unknown	Malignant	Unknown	Yes	Unknown	Yes	NA	Alive	Clinical	0	64	≥50	0.164271
C539	2020	2021	2020	2021	Stage not determined	Unknown	Unknown	Unknown	Unknown	Malignant	Unknown	Unknown	Unknown	No	This cancer	Dead	Clinical	1	59	≥50	2.39836
C539	2020	2023	2020	2023	Stage 3	Unknown	Unknown	Negative	Unknown	Malignant	Unknown	Unknown	Unknown	No	This cancer	Dead	Clinical	1	48	40-49	35.3183
C539	2020	2020	2020	2020	Stage not determined	Unknown	Unknown	Unknown	Unknown	Malignant	Unknown	Yes	Unknown	Yes	This cancer	Dead	Clinical	1	67	≥50	0
C539	2020	2020	2020	2020	Stage 3	Unknown	Unknown	Negative	Unknown	Malignant	Unknown	Unknown	Unknown	No	This cancer	Dead	Clinical	1	74	≥50	1.18275
C539	2020	NA	2020	2021	Stage not determined	Unknown	Unknown	Positive	Unknown	Malignant	Unknown	Unknown	Unknown	No	NA	Alive	Clinical	0	33	≤39	5.91376
C539	2020	2022	2020	2022	Stage 1	Unknown	Unknown	Positive	Unknown	Malignant	Unknown	Yes	Yes	Yes	This cancer	Dead	Histology of Primary	1	61	≥50	14.7844
C539	2020	NA	2020	2020	Stage 2	Unknown	Unknown	Positive	Unknown	Malignant	Unknown	Unknown	Unknown	No	NA	Alive	Clinical	0	47	40-49	0
C539	2020	NA	2020	2021	Stage not determined	Unknown	Unknown	Positive	Unknown	Malignant	Unknown	Yes	Unknown	Yes	NA	Alive	Clinical	0	42	40-49	4.96099
C539	2020	2020	2020	2020	Stage not determined	Unknown	Unknown	Positive	Unknown	Malignant	Unknown	Unknown	Unknown	No	This cancer	Dead	Clinical	1	45	40-49	0.0985626
C539	2020	NA	2020	2020	Stage not determined	Unknown	Unknown	Unknown	Unknown	Malignant	Unknown	Unknown	Unknown	No	NA	Alive	Clinical	0	58	≥50	0.0985626
C539	2020	NA	2020	2020	Stage not determined	Unknown	Unknown	Unknown	Unknown	Malignant	Unknown	Unknown	Unknown	No	NA	Alive	Clinical	0	52	≥50	0
C539	2020	2021	2020	2021	Stage 4	Unknown	Unknown	Unknown	Unknown	Malignant	Unknown	Unknown	Unknown	No	This cancer	Alive	Clinical	1	50	≥50	1.34702
C539	2020	NA	2020	2021	Stage 3	Unknown	Unknown	Positive	Unknown	Malignant	Unknown	Unknown	Unknown	No	NA	Alive	Histology of Primary	0	47	40-49	0.887064
C539	2020	NA	2020	2021	Stage not determined	Unknown	Unknown	Unknown	Unknown	Malignant	Unknown	Unknown	Unknown	No	NA	Alive	Clinical	0	32	≤39	3.74538
C539	2021	NA	2021	2021	Stage not determined	Unknown	Unknown	Positive	Unknown	Malignant	Unknown	No	Unknown	No	NA	Alive	Clinical	0	58	≥50	0
C539	2021	2021	2021	2021	Stage not determined	Unknown	Unknown	Unknown	Unknown	Malignant	Unknown	Unknown	Unknown	No	This cancer	Dead	Clinical	1	70	≥50	0.164271
C539	2021	NA	2021	2021	Stage not determined	Unknown	Unknown	Unknown	Unknown	Malignant	Unknown	Unknown	Unknown	No	NA	Alive	Clinical	0	35	≤39	5.19097
C539	2021	NA	2021	2021	Stage not determined	Unknown	Unknown	Positive	Unknown	Malignant	Unknown	No	Unknown	No	NA	Alive	Clinical	0	44	40-49	0
C539	2021	NA	2021	2021	Stage not determined	Unknown	Unknown	Unknown	Unknown	Malignant	Unknown	Unknown	Unknown	No	NA	Alive	Clinical	0	43	40-49	0.229979
C539	2021	NA	2021	2022	Stage 4	Unknown	Unknown	Unknown	Unknown	Malignant	No	No	Unknown	No	NA	Alive	Clinical	0	44	40-49	10.9733
C539	2021	2021	2021	2021	Stage 4	Unknown	Unknown	Unknown	Unknown	Malignant	Unknown	Unknown	Unknown	No	This cancer	Dead	Clinical	1	74	≥50	0.361396
C539	2021	2021	2021	2021	Stage 3	Unknown	Unknown	Positive	Unknown	Malignant	Unknown	No	Unknown	No	This cancer	Dead	Histology of Primary	1	52	≥50	0.328542
C539	2021	NA	2021	2021	Stage 2	Unknown	Unknown	Negative	Unknown	Malignant	Unknown	Unknown	Unknown	No	NA	Alive	Clinical	0	76	≥50	0.0328542
C539	2021	NA	2021	2021	Stage 3	Unknown	Unknown	Unknown	Unknown	Malignant	Unknown	Unknown	Unknown	No	NA	Alive	Clinical	0	62	≥50	0.0985626
C539	2021	NA	2021	2021	Stage not determined	Unknown	Unknown	Unknown	Unknown	Malignant	Unknown	Unknown	Unknown	No	NA	Alive	Histology of Primary	0	76	≥50	0
C539	2021	NA	2021	2021	Stage 1	Unknown	Unknown	Unknown	Unknown	Malignant	Unknown	No	Unknown	No	NA	Alive	Clinical	0	48	40-49	0
C539	2021	NA	2021	2021	Stage not determined	Unknown	Unknown	Unknown	Unknown	Malignant	Unknown	Unknown	Unknown	No	NA	Alive	Histology of Primary	0	99	≥50	0
C539	2021	NA	2021	2022	Stage not determined	Unknown	Unknown	Positive	Unknown	Malignant	Unknown	Unknown	Unknown	No	NA	Alive	Clinical	0	26	≤39	12.7146
C539	2021	NA	2021	2021	Stage 1	Unknown	Unknown	Unknown	Unknown	Malignant	Unknown	Unknown	Unknown	No	NA	Alive	Histology of Primary	0	44	40-49	0.689938
C539	2021	NA	2021	2021	Stage 2	Unknown	Unknown	Unknown	Unknown	Malignant	Unknown	Unknown	Unknown	No	NA	Alive	Clinical	0	54	≥50	0.0985626
C539	2021	2021	2021	2021	Stage not determined	Unknown	Unknown	Unknown	Unknown	Malignant	Unknown	Unknown	Unknown	No	This cancer	Dead	Clinical	1	59	≥50	0.0657084
C539	2021	2021	2021	2021	Stage 2	Unknown	Unknown	Positive	Unknown	Malignant	Unknown	Yes	Unknown	Yes	This cancer	Dead	Clinical	1	52	≥50	2.20123
C539	2021	NA	2021	2022	Stage 2	Unknown	Unknown	Positive	Unknown	Malignant	Unknown	Unknown	Unknown	No	NA	Alive	Clinical	0	33	≤39	9.79055
C539	2021	NA	2021	2022	Stage 2	Unknown	Unknown	Unknown	Unknown	Malignant	Unknown	Unknown	Unknown	No	NA	Alive	Histology of Primary	0	70	≥50	15.77
C539	2021	NA	2021	2021	Stage not determined	Unknown	Unknown	Unknown	Unknown	Malignant	Unknown	Unknown	Unknown	No	NA	Alive	Histology of Primary	0	99	≥50	0
C539	2021	NA	2021	2021	Stage 1	Unknown	No	Unknown	Unknown	Malignant	Unknown	Unknown	Yes	Yes	NA	Alive	Clinical	0	30	≤39	0.0985626
C539	2021	NA	2021	2021	Stage 3	Unknown	Unknown	Negative	Unknown	Malignant	Unknown	No	Unknown	No	NA	Alive	Histology of Primary	0	29	≤39	0
C539	2021	NA	2021	2022	Stage 3	Unknown	Unknown	Negative	Unknown	Malignant	Unknown	Unknown	Yes	Yes	NA	Alive	Clinical	0	59	≥50	6.76797
C539	2021	NA	2021	2021	Stage 3	Unknown	Unknown	Unknown	Unknown	Malignant	Unknown	No	Unknown	No	NA	Alive	Clinical	0	41	40-49	0.427105
C539	2021	NA	2021	2021	Stage 3	Unknown	Unknown	Positive	Unknown	Malignant	Unknown	Unknown	Unknown	No	NA	Alive	Clinical	0	36	≤39	0.229979
C539	2021	NA	2021	2021	Stage 1	Unknown	Unknown	Negative	Unknown	Malignant	Unknown	Unknown	Unknown	No	NA	Alive	Histology of Primary	0	70	≥50	0
C539	2021	NA	2021	2022	Stage 4	Unknown	Unknown	Negative	Unknown	Malignant	Unknown	Unknown	Unknown	No	NA	Alive	Clinical	0	81	≥50	5.58522
C539	2021	NA	2021	2021	Stage 3	Unknown	Unknown	Positive	Unknown	Malignant	Unknown	Unknown	Unknown	No	NA	Alive	Histology of Primary	0	38	≤39	0.131417
C539	2021	NA	2021	2021	Stage 2	Unknown	Unknown	Unknown	Unknown	Malignant	Unknown	Unknown	Yes	Yes	NA	Alive	Clinical	0	45	40-49	0.328542
C539	2021	NA	2021	2021	Stage 2	Unknown	Unknown	Unknown	Unknown	Malignant	Unknown	Unknown	Unknown	No	NA	Alive	Histology of Primary	0	39	≤39	0.394251
C539	2021	NA	2021	2021	Stage 4	Unknown	Unknown	Negative	Unknown	Malignant	Unknown	No	Unknown	No	NA	Alive	Histology of Primary	0	62	≥50	0.591376
C539	2021	2021	2021	2021	Stage 3	Unknown	Unknown	Positive	Unknown	Malignant	Unknown	Unknown	Yes	Yes	This cancer	Dead	Clinical	1	33	≤39	1.37988
C539	2021	NA	2021	2021	Stage 2	Unknown	Unknown	Positive	Unknown	Malignant	Unknown	No	Unknown	No	NA	Alive	Clinical	0	42	40-49	0.295688
C539	2021	NA	2021	2022	Stage 2	Unknown	Unknown	Unknown	Unknown	Malignant	Unknown	Unknown	Unknown	No	NA	Alive	Clinical	0	60	≥50	10.6119
C539	2021	2022	2021	2022	Stage not determined	Unknown	Unknown	Unknown	Unknown	Malignant	Unknown	Unknown	Unknown	No	This cancer	Dead	Clinical	1	72	≥50	13.0103
C539	2021	NA	2021	2021	Stage 3	Unknown	No	Positive	No	Malignant	Unknown	No	No	No	NA	Alive	Clinical	0	70	≥50	0.164271
C539	2021	NA	2021	2021	Stage 3	Unknown	Unknown	Positive	Unknown	Malignant	Unknown	Unknown	Unknown	No	NA	Alive	Clinical	0	48	40-49	0.0328542
C539	2021	NA	2021	2021	Stage not determined	Unknown	Unknown	Positive	Unknown	Malignant	Unknown	Unknown	Unknown	No	NA	Alive	Clinical	0	25	≤39	0
C539	2021	NA	2021	2022	Stage 2	Unknown	Unknown	Unknown	Unknown	Malignant	Unknown	Yes	Yes	Yes	NA	Alive	Histology of Primary	0	67	≥50	5.12526
C539	2021	2021	2021	2021	Stage 4	Unknown	Unknown	Unknown	Unknown	Malignant	Unknown	Unknown	Unknown	No	This cancer	Alive	Clinical	1	53	≥50	0.197125
C539	2021	NA	2021	2022	Stage 3	Unknown	Unknown	Negative	Unknown	Malignant	Unknown	Unknown	Unknown	No	NA	Alive	Clinical	0	63	≥50	1.97125
C539	2021	NA	2021	2021	Stage 2	Unknown	Unknown	Positive	Unknown	Malignant	Unknown	Unknown	Unknown	No	NA	Alive	Clinical	0	57	≥50	0.0657084
C539	2021	NA	2021	2022	Stage 4	Unknown	Unknown	Positive	Unknown	Malignant	Unknown	Unknown	Yes	Yes	NA	Alive	Clinical	0	55	≥50	1.37988
C539	2021	NA	2021	2021	Stage 3	Unknown	Unknown	Positive	Unknown	Malignant	Unknown	Unknown	Unknown	No	NA	Alive	Clinical	0	44	40-49	0.229979
C539	2021	NA	2021	2021	Stage 3	Unknown	Unknown	Unknown	Unknown	Malignant	Unknown	Unknown	Unknown	No	NA	Alive	Clinical	0	57	≥50	0.0657084
C539	2022	NA	2022	2022	Stage 3	Unknown	Unknown	Unknown	Unknown	Malignant	Unknown	Unknown	Unknown	No	NA	Alive	Clinical	0	48	40-49	0.262834
C539	2022	2022	2022	2022	Stage 4	Unknown	Unknown	Unknown	Unknown	Malignant	Unknown	Unknown	Unknown	No	This cancer	Dead	Clinical	1	60	≥50	9.26489
C539	2022	2022	2022	2022	Stage 4	Unknown	Unknown	Unknown	Unknown	Malignant	Unknown	Unknown	Unknown	No	This cancer	Dead	Histology of Primary	1	74	≥50	0
C539	2022	NA	2022	2023	Stage 4	Unknown	Unknown	Positive	Unknown	Malignant	Unknown	No	Yes	Yes	NA	Alive	Clinical	0	51	≥50	15.0144
C539	2022	NA	2022	2022	Stage not determined	Unknown	Unknown	Unknown	Unknown	Malignant	Unknown	Unknown	Unknown	No	NA	Alive	Clinical	0	50	≥50	0
C539	2022	NA	2022	2022	Stage not determined	Unknown	Unknown	Negative	Unknown	Malignant	Unknown	Yes	Unknown	Yes	NA	Alive	Clinical	0	73	≥50	3.5154
C539	2022	2022	2022	2022	Stage 3	Unknown	Unknown	Positive	Unknown	Malignant	Unknown	Unknown	Unknown	No	This cancer	Dead	Clinical	1	51	≥50	0.919918
C539	2022	NA	2022	2022	Stage 3	Unknown	Unknown	Positive	Unknown	Malignant	Unknown	Unknown	Unknown	No	NA	Alive	Clinical	0	54	≥50	0
C539	2022	NA	2022	2022	Stage 3	Unknown	Unknown	Positive	Unknown	Malignant	Unknown	No	Yes	Yes	NA	Alive	Clinical	0	51	≥50	0.0328542
C539	2022	NA	2022	2022	Stage 1	Unknown	Unknown	Positive	Unknown	Malignant	Unknown	Unknown	Yes	Yes	NA	Alive	Histology of Primary	0	47	40-49	3.38398
C539	2022	NA	2022	2022	Stage not determined	Unknown	Unknown	Unknown	Unknown	Malignant	Unknown	Unknown	Unknown	No	NA	Alive	Clinical	0	59	≥50	0.0985626
C539	2022	2022	2022	2022	Stage 4	Unknown	Unknown	Positive	Unknown	Malignant	Unknown	Yes	Yes	Yes	This cancer	Dead	Clinical	1	52	≥50	6.27515
C539	2022	NA	2022	2022	Stage not determined	No	No	Positive	No	Malignant	Unknown	Unknown	Unknown	No	NA	Alive	Clinical	0	34	≤39	0
C539	2022	NA	2022	2022	Stage 1	Unknown	Unknown	Positive	Unknown	Malignant	No	Yes	Unknown	Yes	NA	Alive	Clinical	0	64	≥50	0.0985626
C539	2022	NA	2022	2022	Stage not determined	Unknown	Unknown	Unknown	Unknown	Malignant	Unknown	Yes	Yes	Yes	NA	Alive	Clinical	0	63	≥50	0
C539	2022	NA	2022	2022	Stage not determined	Unknown	Unknown	Positive	Unknown	Malignant	Unknown	Unknown	Unknown	No	NA	Alive	Clinical	0	63	≥50	0.459959
C539	2022	NA	2022	2022	Stage 2	Unknown	Unknown	Unknown	Unknown	Malignant	Unknown	Yes	Unknown	Yes	NA	Alive	Histology of Primary	0	37	≤39	3.97536
C539	2022	NA	2022	2023	Stage 4	Unknown	Unknown	Unknown	Unknown	Malignant	No	Yes	Unknown	Yes	NA	Alive	Clinical	0	63	≥50	8.77207
C539	2022	2023	2022	2023	Stage 2	No	No	Positive	No	Malignant	Yes	Yes	Unknown	Yes	This cancer	Dead	Clinical	1	42	40-49	7.88501
C539	2022	NA	2022	2022	Stage not determined	Unknown	Unknown	Unknown	Unknown	Malignant	Unknown	No	Yes	Yes	NA	Alive	Clinical	0	52	≥50	0.164271
C539	2022	NA	2022	2022	Stage 1	Unknown	Unknown	Unknown	Unknown	Malignant	Unknown	Unknown	Yes	Yes	NA	Alive	Clinical	0	45	40-49	0.131417
C539	2022	NA	2022	2022	Stage 1	Unknown	Unknown	Unknown	Unknown	Malignant	Unknown	No	Yes	Yes	NA	Alive	Histology of Primary	0	45	40-49	0.164271
C539	2022	2022	2022	2022	Stage 4	No	No	Positive	No	Malignant	Unknown	Yes	Yes	Yes	This cancer	Dead	Clinical	1	43	40-49	0.361396
C539	2022	2022	2022	2022	Stage 4	Unknown	Unknown	Positive	Unknown	Malignant	Unknown	Unknown	Unknown	No	This cancer	Dead	Clinical	1	99	≥50	5.22382
C539	2022	NA	2022	2023	Stage not determined	Unknown	Unknown	Positive	Unknown	Malignant	Unknown	Unknown	Unknown	No	NA	Alive	Clinical	0	65	≥50	8.11499
C539	2022	2024	2022	2024	Stage 2	Unknown	Unknown	Positive	Unknown	Malignant	Unknown	Yes	Unknown	Yes	This cancer	Dead	Clinical	1	38	≤39	22.3737
C539	2022	NA	2022	2024	Stage not determined	Unknown	Unknown	Positive	Unknown	Malignant	Unknown	Unknown	Unknown	No	NA	Alive	Clinical	0	43	40-49	20.1725
C539	2022	NA	2022	2022	Stage 1	Unknown	Unknown	Unknown	Unknown	Malignant	Unknown	Unknown	Yes	Yes	NA	Alive	Clinical	0	49	40-49	0.131417
C539	2022	2022	2022	2022	Stage not determined	Unknown	Unknown	Unknown	Unknown	Malignant	Unknown	Unknown	Unknown	No	This cancer	Dead	Clinical	1	39	≤39	2.39836
C539	2022	2022	2022	2022	Stage 3	Unknown	Unknown	Negative	Unknown	Malignant	Unknown	Unknown	Yes	Yes	This cancer	Dead	Clinical	1	57	≥50	0.0657084
C539	2022	NA	2022	2022	Stage not determined	Unknown	Unknown	Unknown	Unknown	Malignant	Unknown	Unknown	Unknown	No	NA	Alive	Histology of Primary	0	99	≥50	0
C539	2022	NA	2022	2022	Stage not determined	Unknown	Unknown	Positive	Unknown	Malignant	Unknown	Unknown	Unknown	No	NA	Alive	Histology of Primary	0	99	≥50	0
C539	2022	NA	2022	2022	Stage not determined	Unknown	Unknown	Unknown	Unknown	Malignant	Unknown	Unknown	Unknown	No	NA	Alive	Histology of Primary	0	99	≥50	0
C539	2022	2022	2022	2022	Stage 3	Unknown	Unknown	Positive	Unknown	Malignant	Unknown	Yes	Yes	Yes	This cancer	Dead	Clinical	1	33	≤39	0.164271
C539	2022	NA	2022	2022	Stage 3	Unknown	Unknown	Negative	Unknown	Malignant	Unknown	Yes	Unknown	Yes	NA	Alive	Histology of Primary	0	70	≥50	0.229979
C539	2022	2022	2022	2022	Stage 4	Unknown	Unknown	Unknown	Unknown	Malignant	Unknown	Unknown	Unknown	No	This cancer	Dead	Clinical	1	82	≥50	0
C539	2022	NA	2022	2023	Stage not determined	Unknown	Unknown	Unknown	Unknown	Malignant	No	Unknown	Unknown	No	NA	Alive	Histology of Primary	0	64	≥50	5.19097
C539	2022	2022	2022	2022	Stage not determined	Unknown	Unknown	Positive	Unknown	Malignant	Unknown	Unknown	Unknown	No	This cancer	Dead	Clinical	1	34	≤39	0.459959
C539	2022	2023	2022	2023	Stage 4	Unknown	Unknown	Negative	Unknown	Malignant	Unknown	Yes	Unknown	Yes	This cancer	Dead	Clinical	1	48	40-49	5.51951
C539	2022	2022	2022	2022	Stage 4	Unknown	Unknown	Positive	Unknown	Malignant	Unknown	Unknown	Unknown	No	This cancer	Dead	Clinical	1	50	≥50	0
C539	2022	NA	2022	2022	Stage 3	Unknown	Unknown	Unknown	Unknown	Malignant	Unknown	Unknown	Unknown	No	NA	Alive	Clinical	0	71	≥50	0
C539	2022	NA	2022	2022	Stage 1	Unknown	Unknown	Negative	Unknown	Malignant	Unknown	Yes	Yes	Yes	NA	Alive	Clinical	0	53	≥50	0.197125
C539	2022	NA	2022	2022	Stage 1	Unknown	Unknown	Negative	Unknown	Malignant	Unknown	Yes	Yes	Yes	NA	Alive	Clinical	0	57	≥50	0.0328542
C539	2022	NA	2022	2022	Stage 3	Unknown	Unknown	Positive	Unknown	Malignant	Unknown	Unknown	Unknown	No	NA	Alive	Clinical	0	52	≥50	0
C539	2022	2022	2022	2022	Stage 1	Unknown	Unknown	Negative	Unknown	Malignant	Unknown	Yes	Yes	Yes	This cancer	Dead	Clinical	1	68	≥50	0.0328542
C539	2022	NA	2022	2022	Stage not determined	Unknown	Unknown	Unknown	Unknown	Malignant	Unknown	Unknown	Unknown	No	NA	Alive	Histology of Primary	0	99	≥50	0
C539	2022	NA	2022	2022	Stage 1	Unknown	Unknown	Positive	Unknown	Malignant	Unknown	Yes	Yes	Yes	NA	Alive	Clinical	0	91	≥50	0.0985626
C539	2022	NA	2022	2022	Stage 3	Unknown	Unknown	Unknown	Unknown	Malignant	Unknown	Unknown	Unknown	No	NA	NA	Clinical	0	46	40-49	1.31417
C539	2022	NA	2022	2022	Stage 2	Unknown	Unknown	Negative	Unknown	Malignant	Unknown	Yes	Yes	Yes	NA	Alive	Histology of Primary	0	69	≥50	0.0985626
C539	2022	NA	2022	2022	Stage 3	Unknown	Unknown	Positive	Unknown	Malignant	Unknown	Unknown	Yes	Yes	NA	Alive	Clinical	0	47	40-49	0.0985626
C539	2022	NA	2022	2022	Stage 2	No	No	Positive	No	Malignant	Unknown	Unknown	Unknown	No	NA	Alive	Histology of Primary	0	41	40-49	0.328542
C539	2022	NA	2022	2022	Stage 3	Unknown	Unknown	Unknown	Unknown	Malignant	Unknown	Unknown	Unknown	No	NA	Alive	Clinical	0	42	40-49	0.0328542
C539	2022	NA	2022	2023	Stage 2	No	No	Positive	No	Malignant	Unknown	Unknown	Unknown	No	NA	Alive	Clinical	0	30	≤39	0.229979
C539	2023	NA	2023	2023	Stage 1	Unknown	Unknown	Unknown	Unknown	Malignant	Unknown	No	Unknown	No	NA	Alive	Clinical	0	44	40-49	0.164271
C539	2023	NA	2023	2023	Stage 1	Unknown	Unknown	Unknown	Unknown	Malignant	Unknown	Unknown	Unknown	No	NA	Alive	Histology of Primary	0	52	≥50	3.94251
C539	2023	NA	2023	2023	Stage 3	No	No	Positive	No	Malignant	Unknown	Unknown	Unknown	No	NA	Alive	Clinical	0	32	≤39	1.28131
C539	2023	NA	2023	2024	Stage 1	Unknown	Unknown	Positive	Unknown	Malignant	Unknown	No	Unknown	No	NA	Alive	Clinical	0	72	≥50	12.1232
C539	2023	2023	2023	2023	Stage 4	Unknown	Unknown	Negative	Unknown	Malignant	Unknown	Unknown	Unknown	No	This cancer	Dead	Clinical	1	99	≥50	0.262834
C539	2023	NA	2023	2024	Stage 1	No	No	Negative	No	Malignant	Unknown	Yes	Unknown	Yes	NA	Alive	Clinical	0	23	≤39	13.0431
C539	2023	2023	2023	2023	Stage 1	Unknown	Unknown	Negative	Unknown	Malignant	Unknown	Yes	Yes	Yes	This cancer	Dead	Histology of Primary	1	57	≥50	6.89938
C539	2023	NA	2023	2023	Stage 4	Unknown	Unknown	Positive	Unknown	Malignant	Unknown	Yes	Yes	Yes	NA	Alive	Clinical	0	34	≤39	0.131417
C539	2023	NA	2023	2023	Stage not determined	Unknown	Unknown	Unknown	Unknown	Malignant	Unknown	Unknown	Yes	Yes	NA	Alive	Clinical	0	69	≥50	0.0985626
C539	2023	NA	2023	2023	Stage not determined	Unknown	Unknown	Negative	Unknown	Malignant	Unknown	Unknown	Unknown	No	NA	Alive	Clinical	0	31	≤39	0
C539	2023	2023	2023	2023	Stage not determined	Unknown	Unknown	Negative	Unknown	Malignant	Unknown	Unknown	Unknown	No	This cancer	Dead	Clinical	1	63	≥50	4.59959
C539	2023	NA	2023	2023	Stage 1	Unknown	Unknown	Negative	Unknown	Malignant	Unknown	Unknown	Unknown	No	NA	Alive	Clinical	0	60	≥50	0
C539	2023	2023	2023	2023	Stage 4	Unknown	Unknown	Unknown	Unknown	Malignant	Unknown	Unknown	Unknown	No	This cancer	Dead	Histology of Primary	1	62	≥50	0.755647
C539	2023	2023	2023	2023	Stage 4	Unknown	Unknown	Positive	Unknown	Malignant	Yes	Yes	Unknown	Yes	This cancer	Dead	Clinical	1	69	≥50	1.24846
C539	2023	NA	2023	2023	Stage 3	Unknown	Unknown	Positive	Unknown	Malignant	Unknown	Unknown	Unknown	No	NA	Alive	Clinical	0	60	≥50	3.31828
C539	2023	2023	2023	2023	Stage 4	No	No	Positive	No	Malignant	Unknown	Unknown	Unknown	No	This cancer	Dead	Clinical	1	40	40-49	1.54415
C539	2023	2023	2023	2023	Stage 4	No	No	Negative	No	Malignant	Unknown	No	Yes	Yes	This cancer	Dead	Histology of Primary	1	66	≥50	4.86242
C539	2023	NA	2023	2023	Stage not determined	Unknown	Unknown	Unknown	Unknown	Malignant	No	Yes	Unknown	Yes	NA	Alive	Clinical	0	49	40-49	0
C539	2023	NA	2023	2023	Stage 1	Unknown	Unknown	Positive	Unknown	Malignant	Unknown	Yes	Yes	Yes	NA	Alive	Clinical	0	37	≤39	0.0657084
C539	2023	NA	2023	2023	Stage 2	Unknown	Unknown	Positive	Unknown	Malignant	Unknown	Unknown	Yes	Yes	NA	Alive	Clinical	0	64	≥50	0.0657084
C539	2023	NA	2023	2023	Stage 3	Unknown	Unknown	Positive	Unknown	Malignant	Unknown	Yes	Unknown	Yes	NA	Alive	Clinical	0	40	40-49	0.0985626
C539	2023	NA	2023	2023	Stage 3	No	No	Negative	No	Malignant	Unknown	Unknown	Unknown	No	NA	Alive	Clinical	0	41	40-49	0.0985626
C539	2023	NA	2023	2023	Stage not determined	Unknown	Unknown	Unknown	Unknown	Malignant	Unknown	Unknown	Unknown	No	NA	Alive	Histology of Primary	0	99	≥50	0
C539	2023	NA	2023	2023	Stage 4	Unknown	Unknown	Negative	Unknown	Malignant	Unknown	Yes	Yes	Yes	NA	Alive	Histology of Primary	0	46	40-49	5.28953
C539	2023	NA	2023	2023	Stage 2	Unknown	Unknown	Negative	Unknown	Malignant	Unknown	Unknown	Unknown	No	NA	Alive	Clinical	0	69	≥50	0.197125
C539	2023	NA	2023	2023	Stage not determined	Yes	Unknown	Positive	Unknown	Malignant	Unknown	Unknown	Unknown	No	NA	Alive	Clinical	0	70	≥50	0
C539	2023	NA	2023	2024	Stage 3	Unknown	Unknown	Positive	Unknown	Malignant	Unknown	Unknown	Yes	Yes	NA	Alive	Histology of Primary	0	45	40-49	8.08214
C539	2023	NA	2023	2023	Stage 3	No	No	Positive	No	Malignant	Unknown	Yes	Unknown	Yes	NA	Alive	Histology of Primary	0	73	≥50	2.79261
C539	2023	NA	2023	2023	Stage 1	Unknown	Unknown	Positive	Unknown	Malignant	Unknown	Unknown	Unknown	No	NA	Alive	Clinical	0	40	40-49	1.21561
C539	2023	NA	2023	2023	Stage 2	No	Yes	Positive	No	Malignant	Unknown	No	Unknown	No	NA	Alive	Histology of Primary	0	36	≤39	2.00411
C539	2023	NA	2023	2023	Stage 2	Unknown	Unknown	Positive	Unknown	Malignant	Unknown	Unknown	Unknown	No	NA	Alive	Clinical	0	56	≥50	0.164271
C539	2023	NA	2023	2023	Stage not determined	Unknown	Unknown	Negative	Unknown	Malignant	Unknown	Unknown	Unknown	No	NA	Alive	Clinical	0	55	≥50	0.887064
C539	2023	2023	2023	2023	Stage not determined	Unknown	Unknown	Unknown	Unknown	Malignant	Unknown	Unknown	Unknown	No	This cancer	Dead	Histology of Primary	1	47	40-49	0
C539	2023	NA	2023	2023	Stage 4	Unknown	Unknown	Negative	Unknown	Malignant	Unknown	Yes	Yes	Yes	NA	Alive	Clinical	0	62	≥50	0.0985626
C539	2023	NA	2023	2023	Stage 4	No	No	Negative	Yes	Malignant	Unknown	Unknown	Yes	Yes	NA	Alive	Clinical	0	98	≥50	1.37988
C539	2023	2023	2023	2023	Stage 4	No	No	Positive	No	Malignant	Unknown	Unknown	Unknown	No	This cancer	Dead	Clinical	1	42	40-49	2.00411
C539	2023	NA	2023	2023	Stage 1	Unknown	Unknown	Positive	Unknown	Malignant	Unknown	Yes	Yes	Yes	NA	Alive	Clinical	0	60	≥50	0.0985626
C539	2023	NA	2023	2023	Stage not determined	Unknown	Unknown	Positive	Unknown	Malignant	Unknown	Unknown	No	No	NA	Alive	Clinical	0	74	≥50	0
C539	2023	NA	2023	2023	Stage not determined	Unknown	Unknown	Unknown	Unknown	Malignant	Unknown	Unknown	Unknown	No	NA	Alive	Histology of Primary	0	42	40-49	0
C539	2023	NA	2023	2024	Stage 3	No	No	Positive	No	Malignant	Unknown	Yes	Yes	Yes	NA	Alive	Histology of Primary	0	33	≤39	8.54209
C539	2023	NA	2023	2023	Stage not determined	Unknown	Unknown	Negative	Unknown	Malignant	Unknown	Yes	Yes	Yes	NA	Alive	Clinical	0	61	≥50	2.26694
C539	2023	NA	2023	2024	Stage 4	No	Yes	Positive	No	Malignant	Unknown	Yes	Yes	Yes	NA	Alive	Histology of Primary	0	52	≥50	6.53799
C539	2023	NA	2023	2023	Stage not determined	Unknown	Unknown	Unknown	Unknown	Malignant	Unknown	Unknown	Unknown	No	NA	Alive	Histology of Primary	0	99	≥50	0
C539	2023	NA	2023	2023	Stage not determined	No	No	Negative	No	Malignant	Unknown	Yes	Yes	Yes	NA	Alive	Histology of Primary	0	60	≥50	0.328542
C539	2023	2023	2023	2023	Stage 3	No	Yes	Positive	Yes	Malignant	Unknown	Unknown	No	No	This cancer	Dead	Clinical	1	44	40-49	0.229979
C539	2023	NA	2023	2023	Stage 3	Unknown	Unknown	Unknown	Unknown	Malignant	Unknown	Unknown	Unknown	No	NA	Alive	Histology of Primary	0	40	40-49	1.80698
C539	2023	NA	2023	2023	Stage not determined	Unknown	Unknown	Unknown	Unknown	Malignant	Unknown	Unknown	Unknown	No	NA	Alive	Histology of Primary	0	35	≤39	0
C539	2023	2023	2023	2023	Stage not determined	Unknown	Unknown	Unknown	Unknown	Malignant	Unknown	Unknown	Unknown	No	This cancer	Dead	Histology of Primary	1	64	≥50	0
C539	2023	NA	2023	2023	Stage 3	No	No	Positive	Unknown	Malignant	Unknown	Unknown	Unknown	No	NA	Alive	Clinical	0	57	≥50	0
C539	2023	NA	2023	2023	Stage not determined	Unknown	Unknown	Unknown	Unknown	Malignant	Unknown	Unknown	Unknown	No	NA	Alive	Histology of Primary	0	35	≤39	0
C539	2023	NA	2023	2023	Stage 2	Unknown	Unknown	Positive	Unknown	Malignant	Unknown	Unknown	Unknown	No	NA	Alive	Clinical	0	47	40-49	0.0328542
C539	2023	NA	2023	2023	Stage 3	Unknown	Unknown	Positive	Unknown	Malignant	Unknown	No	Yes	Yes	NA	Alive	Clinical	0	53	≥50	1.05133
C539	2023	2023	2023	2023	Stage 4	Unknown	Unknown	Unknown	Unknown	Malignant	Unknown	Yes	Unknown	Yes	This cancer	Dead	Clinical	1	48	40-49	0.0985626
C539	2023	NA	2023	2023	Stage 3	No	Yes	Positive	Yes	Malignant	Unknown	Yes	Yes	Yes	NA	Alive	Histology of Primary	0	33	≤39	1.64271
C539	2023	NA	2023	2023	Stage 3	Unknown	Unknown	Unknown	Unknown	Malignant	Unknown	Yes	No	Yes	NA	Alive	Histology of Primary	0	52	≥50	0.0657084
C539	2023	NA	2023	2023	Stage 4	Unknown	Unknown	Positive	Unknown	Malignant	Unknown	Unknown	Yes	Yes	NA	Alive	Clinical	0	52	≥50	0.0657084
C539	2023	NA	2023	2023	Stage 1	No	No	Positive	No	Malignant	Unknown	No	Unknown	No	NA	Alive	Histology of Primary	0	44	40-49	0.394251
C539	2023	NA	2023	2023	Stage not determined	Unknown	Unknown	Positive	Unknown	Malignant	Unknown	Unknown	Unknown	No	NA	Alive	Clinical	0	48	40-49	0.197125
C539	2023	NA	2023	2023	Stage 1	Unknown	Unknown	Positive	Unknown	Malignant	Unknown	Yes	Yes	Yes	NA	Alive	Clinical	0	47	40-49	0.164271
C539	2023	2023	2023	2023	Stage 3	No	No	Negative	No	Malignant	Unknown	Unknown	Unknown	No	This cancer	Dead	Clinical	1	48	40-49	2.03696
C539	2023	NA	2023	2023	Stage 2	Unknown	Unknown	Unknown	Unknown	Malignant	Unknown	Unknown	Unknown	No	NA	Alive	Clinical	0	44	40-49	0
C539	2023	NA	2023	2023	Stage 1	Unknown	Unknown	Positive	Unknown	Malignant	Unknown	Unknown	Yes	Yes	NA	Alive	Clinical	0	36	≤39	0.164271
C539	2023	NA	2023	2023	Stage 1	Unknown	Unknown	Negative	Unknown	Malignant	Unknown	Unknown	Yes	Yes	NA	Alive	Clinical	0	60	≥50	0.295688
C539	2023	NA	2023	2023	Stage 1	Unknown	Unknown	Negative	Unknown	Malignant	Unknown	Yes	Yes	Yes	NA	Alive	Clinical	0	57	≥50	0.131417
C539	2023	NA	2023	2023	Stage 1	Unknown	Unknown	Negative	Unknown	Malignant	Unknown	Yes	Yes	Yes	NA	Alive	Clinical	0	57	≥50	0.131417
C539	2023	NA	2023	2023	Stage 1	Unknown	Unknown	Positive	Unknown	Malignant	Unknown	Yes	Yes	Yes	NA	Alive	Clinical	0	38	≤39	0.0985626
C539	2023	NA	2023	2024	Stage 2	Unknown	Unknown	Positive	Unknown	Malignant	Unknown	No	Yes	Yes	NA	Alive	Clinical	0	44	40-49	2.00411
C539	2023	NA	2023	2023	Stage 2	No	No	Negative	No	Malignant	Unknown	Unknown	Unknown	No	NA	Alive	Clinical	0	40	40-49	0.0657084
C539	2023	NA	2023	2023	Stage not determined	No	No	Positive	No	Malignant	Unknown	Unknown	Unknown	No	NA	Alive	Clinical	0	67	≥50	0.492813
C539	2023	NA	2023	2023	Stage 3	Yes	Yes	Positive	Unknown	Malignant	Unknown	Unknown	Unknown	No	NA	Alive	Clinical	0	78	≥50	0.0985626
C539	2024	NA	2024	2024	Stage not determined	Unknown	Unknown	Unknown	Unknown	Malignant	Unknown	Unknown	Unknown	No	NA	Alive	Histology of Primary	0	47	40-49	0
C539	2024	NA	2024	2024	Stage not determined	Unknown	Unknown	Unknown	Unknown	Malignant	Unknown	Unknown	Unknown	No	NA	Alive	Histology of Primary	0	99	≥50	0
C539	2024	2024	2024	2024	Stage not determined	Unknown	Unknown	Positive	Unknown	Malignant	Unknown	Unknown	Yes	Yes	This cancer	Dead	Clinical	1	35	≤39	0.0328542
C539	2024	NA	2024	2024	Stage not determined	No	No	Negative	No	Malignant	Unknown	Unknown	Unknown	No	NA	Alive	Clinical	0	34	≤39	0.919918
C539	2024	NA	2024	2024	Stage 4	Unknown	Unknown	Positive	Unknown	Malignant	Unknown	Yes	Yes	Yes	NA	Alive	Clinical	0	55	≥50	0.854209
C539	2024	NA	2024	2024	Stage 4	Yes	No	Positive	Unknown	Malignant	Unknown	Unknown	Unknown	No	NA	Alive	Clinical	0	59	≥50	0.62423
C539	2024	NA	2024	2024	Stage 1	Unknown	Unknown	Negative	Unknown	Malignant	Unknown	Unknown	Yes	Yes	NA	Alive	Clinical	0	70	≥50	0.0985626
C539	2024	NA	2024	2024	Stage 1	Unknown	Unknown	Negative	Unknown	Malignant	Unknown	Yes	Yes	Yes	NA	Alive	Clinical	0	48	40-49	0.131417
C539	2024	2024	2024	2024	Stage 3	Unknown	Unknown	Positive	Unknown	Malignant	Unknown	Yes	Yes	Yes	This cancer	Dead	Clinical	1	53	≥50	0.0328542
C539	2024	NA	2024	2024	Stage not determined	Unknown	Unknown	Unknown	Unknown	Malignant	Unknown	Unknown	Unknown	No	NA	Alive	Histology of Primary	0	67	≥50	0
C539	2024	NA	2024	2024	Stage not determined	Unknown	Unknown	Negative	Unknown	Malignant	Unknown	Unknown	Yes	Yes	NA	Alive	Clinical	0	46	40-49	0
C539	2024	NA	2024	2024	Stage 3	Yes	Yes	Unknown	Unknown	Malignant	Unknown	Unknown	Yes	Yes	NA	Alive	Clinical	0	39	≤39	0.164271
C539	2024	NA	2024	2024	Stage 2	Unknown	Unknown	Positive	Unknown	Malignant	Unknown	Unknown	Unknown	No	NA	Alive	Histology of Primary	0	50	≥50	0.0328542
C539	2024	NA	2024	2024	Stage not determined	No	No	Negative	Unknown	Malignant	Unknown	Yes	Unknown	Yes	NA	Alive	Clinical	0	55	≥50	2.16838
C539	2024	2024	2024	2024	Stage 3	Unknown	Unknown	Negative	Unknown	Malignant	Unknown	No	Yes	Yes	This cancer	Dead	Clinical	1	60	≥50	0.131417
C539	2024	NA	2024	2024	Stage not determined	Unknown	Unknown	Positive	Unknown	Malignant	Unknown	Unknown	Unknown	No	NA	Alive	Clinical	0	33	≤39	0.0328542
C539	2024	NA	2024	2024	Stage not determined	Unknown	Unknown	Unknown	Unknown	Malignant	Unknown	Unknown	Unknown	No	NA	Alive	Histology of Primary	0	99	≥50	0
C539	2024	NA	2024	2024	Stage not determined	Unknown	Unknown	Unknown	Unknown	Malignant	Unknown	Unknown	Unknown	No	NA	Alive	Histology of Primary	0	82	≥50	0
C539	2024	NA	2024	2024	Stage not determined	Unknown	Unknown	Unknown	Unknown	Malignant	Unknown	Unknown	Unknown	No	NA	Alive	Histology of Primary	0	35	≤39	0
C539	2024	NA	2024	2024	Stage 3	Unknown	Unknown	Positive	Unknown	Malignant	Unknown	Unknown	Yes	Yes	NA	Alive	Clinical	0	60	≥50	0.0328542
C539	2024	2024	2024	2024	Stage not determined	Unknown	Unknown	Negative	Unknown	Malignant	Unknown	Unknown	Unknown	No	This cancer	Alive	Clinical	1	99	≥50	0
C539	2024	NA	2024	2024	Stage 2	Unknown	Unknown	Unknown	Unknown	Malignant	Unknown	Unknown	Yes	Yes	NA	Alive	Histology of Primary	0	27	≤39	0
C539	2024	NA	2024	2024	Stage not determined	Unknown	Unknown	Unknown	Unknown	Malignant	Unknown	Unknown	Unknown	No	NA	Alive	Histology of Primary	0	52	≥50	0
C539	2024	NA	2024	2024	Stage not determined	Unknown	Unknown	Negative	Unknown	Malignant	Unknown	Unknown	Unknown	No	NA	Alive	Clinical	0	47	40-49	0.0985626
C539	2024	NA	2024	2024	Stage not determined	Unknown	Unknown	Unknown	Unknown	Malignant	Unknown	Unknown	Yes	Yes	NA	Alive	Clinical	0	46	40-49	0.0657084
C539	2024	NA	2024	2024	Stage not determined	Unknown	Unknown	Unknown	Unknown	Malignant	Unknown	Unknown	Unknown	No	NA	Alive	Histology of Primary	0	46	40-49	0
C539	2024	NA	2024	2024	Stage not determined	Unknown	Unknown	Negative	Unknown	Malignant	Unknown	Unknown	Unknown	No	NA	Alive	Clinical	0	66	≥50	0.591376
C539	2024	NA	2024	2024	Stage 2	Unknown	Unknown	Positive	Unknown	Malignant	Unknown	Yes	Yes	Yes	NA	Alive	Clinical	0	44	40-49	0.0328542
C539	2016	NA	2016	2016	Stage 2	Unknown	Unknown	Unknown	Unknown	Malignant	Unknown	Unknown	Unknown	No	NA	Alive	Histology of Primary	0	99	≥50	0
C539	2016	NA	2016	2016	Stage not determined	Unknown	Unknown	Positive	Unknown	Malignant	No	No	No	No	NA	Alive	Histology of Primary	0	50	≥50	0.0657084
C539	2016	NA	2016	2017	Stage 3	Unknown	Unknown	Unknown	Unknown	Malignant	Unknown	Yes	Unknown	Yes	NA	Alive	Histology of Primary	0	37	≤39	12.2218
C539	2016	NA	2016	2019	Stage not determined	Unknown	Unknown	Positive	Unknown	Malignant	Unknown	Unknown	Unknown	No	NA	Alive	Histology of Primary	0	60	≥50	42.2505
C539	2016	NA	2016	2023	Stage not determined	No	No	Positive	No	Malignant	Yes	Yes	Unknown	Yes	NA	Alive	Histology of Primary	0	49	40-49	87.4579
C539	2016	2017	2016	2017	Stage not determined	Unknown	Unknown	Positive	Unknown	Malignant	No	Yes	Unknown	Yes	This cancer	Dead	Histology of Primary	1	70	≥50	16.6571
C539	2016	2017	2016	2017	Stage 4	Unknown	Unknown	Unknown	Unknown	Malignant	Unknown	Yes	Unknown	Yes	This cancer	Dead	Histology of Primary	1	67	≥50	6.14374
C539	2016	NA	2016	2016	Stage not determined	Unknown	Unknown	Positive	Unknown	Malignant	Unknown	Yes	Unknown	Yes	NA	Alive	Histology of Primary	0	39	≤39	0.985626
C539	2017	NA	2017	2017	Stage not determined	Unknown	Unknown	Unknown	Unknown	Malignant	Unknown	Unknown	Unknown	No	NA	Alive	Histology of Primary	0	49	40-49	0
C539	2017	NA	2017	2017	Stage not determined	Unknown	Unknown	Negative	Unknown	Malignant	Unknown	Unknown	Unknown	No	NA	Alive	Histology of Primary	0	54	≥50	0
C539	2017	NA	2017	2019	Stage not determined	Unknown	Unknown	Unknown	Unknown	Malignant	Unknown	Yes	Unknown	Yes	NA	Alive	Histology of Primary	0	48	40-49	29.4374
C539	2017	2017	2017	2017	Stage 3	Unknown	Unknown	Positive	Unknown	Malignant	Unknown	Unknown	Unknown	No	This cancer	Dead	Histology of Primary	1	47	40-49	0
C539	2017	NA	2017	2017	Stage not determined	Unknown	Unknown	Unknown	Unknown	Malignant	Unknown	Unknown	Unknown	No	NA	Alive	Histology of Primary	0	87	≥50	3.58111
C539	2017	NA	2017	2017	Stage not determined	Unknown	Unknown	Unknown	Unknown	Malignant	Unknown	Unknown	Unknown	No	NA	Alive	Histology of Primary	0	33	≤39	0
C539	2017	NA	2017	2017	Stage not determined	Unknown	Unknown	Positive	Unknown	Malignant	Unknown	Unknown	Yes	Yes	NA	Alive	Histology of Primary	0	38	≤39	1.44559
C539	2017	NA	2017	2019	Stage 4	Unknown	Unknown	Positive	Unknown	Malignant	Yes	Yes	Unknown	Yes	NA	Alive	Histology of Primary	0	45	40-49	24.1478
C539	2017	NA	2017	2018	Stage 4	Unknown	Unknown	Positive	Unknown	Malignant	Unknown	Yes	Unknown	Yes	NA	Alive	Histology of Primary	0	50	≥50	9.82341
C539	2017	NA	2017	2018	Stage 4	Unknown	Unknown	Unknown	Unknown	Malignant	Unknown	Unknown	Unknown	No	NA	Alive	Histology of Primary	0	34	≤39	10.0205
C539	2017	NA	2017	2022	Stage not determined	Unknown	Unknown	Positive	Unknown	Malignant	Unknown	Unknown	Unknown	No	NA	Alive	Histology of Primary	0	34	≤39	52.8296
C539	2017	2017	2017	2017	Stage not determined	Unknown	Unknown	Positive	Unknown	Malignant	Unknown	Unknown	Unknown	No	This cancer	Dead	Histology of Primary	1	27	≤39	0.131417
C539	2017	NA	2017	2017	Stage 3	Unknown	Unknown	Unknown	Unknown	Malignant	Unknown	Unknown	Unknown	No	NA	Alive	Histology of Primary	0	52	≥50	0
C539	2018	2018	2018	2018	Stage 2	Unknown	Unknown	Positive	Unknown	Malignant	Unknown	Yes	Unknown	Yes	This cancer	Dead	Histology of Primary	1	43	40-49	7.42505
C539	2018	2018	2018	2018	Stage 2	Unknown	Unknown	Unknown	Unknown	Malignant	Unknown	Unknown	Unknown	No	This cancer	Dead	Histology of Primary	1	60	≥50	0.0985626
C539	2018	NA	2018	2018	Stage not determined	Unknown	Unknown	Positive	Unknown	Malignant	Unknown	Unknown	Unknown	No	NA	Alive	Histology of Primary	0	49	40-49	0.131417
C539	2018	NA	2018	2023	Stage 2	Unknown	Unknown	Positive	Unknown	Malignant	Unknown	Yes	Unknown	Yes	NA	Alive	Histology of Primary	0	35	≤39	64.0657
C539	2018	NA	2018	2018	Stage 1	Unknown	Unknown	Unknown	Unknown	Malignant	Unknown	Unknown	Yes	Yes	NA	Alive	Histology of Primary	0	42	40-49	0
C539	2018	NA	2018	2018	Stage not determined	Unknown	Unknown	Unknown	Unknown	Malignant	Unknown	Yes	Unknown	Yes	NA	Alive	Histology of Primary	0	72	≥50	0.689938
C539	2018	2019	2018	2019	Stage 3	Unknown	Unknown	Positive	Unknown	Malignant	Unknown	Yes	Unknown	Yes	This cancer	Dead	Histology of Primary	1	40	40-49	8.67351
C539	2018	2018	2018	2018	Stage not determined	Unknown	Unknown	Unknown	Unknown	Malignant	Unknown	Unknown	Unknown	No	This cancer	Dead	Histology of Primary	1	39	≤39	0.328542
C539	2018	NA	2018	2018	Stage 3	Unknown	Unknown	Positive	Unknown	Malignant	Unknown	Unknown	Unknown	No	NA	Alive	Histology of Primary	0	50	≥50	0.0985626
C539	2018	2019	2018	2019	Stage 2	Unknown	Unknown	Positive	Unknown	Malignant	Unknown	Yes	Unknown	Yes	This cancer	Dead	Histology of Primary	1	33	≤39	11.1704
C539	2019	NA	2019	2019	Stage 1	Unknown	Unknown	Unknown	Unknown	Malignant	Unknown	No	Unknown	No	NA	Alive	Histology of Primary	0	70	≥50	0.427105
C539	2019	2019	2019	2019	Stage 4	Unknown	Unknown	Unknown	Unknown	Malignant	Unknown	Unknown	Unknown	No	This cancer	Dead	Histology of Primary	1	50	≥50	0
C539	2019	NA	2019	2019	Stage not determined	Unknown	Unknown	Unknown	Unknown	Malignant	Unknown	Unknown	Unknown	No	NA	Alive	Histology of Primary	0	68	≥50	0
C539	2019	NA	2019	2023	Stage 2	Yes	Yes	Positive	No	Malignant	Unknown	Yes	Yes	Yes	NA	Alive	Histology of Primary	0	33	≤39	50.8912
C539	2019	2024	2019	2024	Stage 4	Unknown	Unknown	Positive	Unknown	Malignant	Unknown	Unknown	Yes	Yes	This cancer	Dead	Histology of Primary	1	35	≤39	56.6735
C539	2019	NA	2019	2020	Stage 2	Unknown	Unknown	Unknown	Unknown	Malignant	Unknown	Unknown	Unknown	No	NA	Alive	Histology of Primary	0	44	40-49	4.46817
C539	2019	NA	2019	2020	Stage 1	Unknown	Unknown	Unknown	Unknown	Malignant	Unknown	Unknown	Yes	Yes	NA	Alive	Histology of Primary	0	41	40-49	11.8932
C539	2020	NA	2020	2020	Stage not determined	Unknown	Unknown	Positive	Unknown	Malignant	Unknown	Unknown	Unknown	No	NA	Alive	Histology of Primary	0	45	40-49	0
C539	2020	2020	2020	2020	Stage 4	Unknown	Unknown	Negative	Unknown	Malignant	Yes	Yes	Unknown	Yes	This cancer	Dead	Histology of Primary	1	59	≥50	6.50513
C539	2020	NA	2020	2021	Stage 2	Unknown	Unknown	Positive	Unknown	Malignant	Unknown	Unknown	Unknown	No	NA	Alive	Histology of Primary	0	67	≥50	13.6674
C539	2020	2020	2020	2020	Stage 3	Unknown	Unknown	Unknown	Unknown	Malignant	Unknown	Unknown	Unknown	No	This cancer	Dead	Histology of Primary	1	61	≥50	1.60986
C539	2020	NA	2020	2021	Stage 4	Unknown	Unknown	Unknown	Unknown	Malignant	Unknown	Unknown	Unknown	No	NA	Alive	Histology of Primary	0	63	≥50	10.6119
C539	2020	NA	2020	2020	Stage not determined	Unknown	Unknown	Unknown	Unknown	Malignant	Unknown	Unknown	Unknown	No	NA	Alive	Histology of Primary	0	99	≥50	0
C539	2020	NA	2020	2020	Stage not determined	Unknown	Unknown	Unknown	Unknown	Malignant	Unknown	Unknown	Unknown	No	NA	Alive	Histology of Primary	0	65	≥50	0
C539	2020	NA	2020	2021	Stage 2	Unknown	Unknown	Unknown	Unknown	Malignant	Unknown	Yes	Unknown	Yes	NA	Alive	Histology of Primary	0	53	≥50	15.3429
C539	2020	NA	2020	2020	Stage not determined	Unknown	Unknown	Unknown	Unknown	Malignant	Unknown	Unknown	Unknown	No	NA	Alive	Histology of Primary	0	99	≥50	0
C539	2020	NA	2020	2021	Stage 3	Unknown	Unknown	Unknown	Unknown	Malignant	Unknown	Yes	Unknown	Yes	NA	Alive	Histology of Primary	0	73	≥50	9.7577
C539	2020	NA	2020	2020	Stage not determined	Unknown	Unknown	Unknown	Unknown	Malignant	Unknown	Unknown	Unknown	No	NA	Alive	Histology of Primary	0	43	40-49	1.34702
C539	2020	NA	2020	2020	Stage not determined	Unknown	Unknown	Unknown	Unknown	Malignant	Unknown	Unknown	Unknown	No	NA	Alive	Histology of Primary	0	63	≥50	0
C539	2020	NA	2020	2020	Stage 1	Unknown	Unknown	Positive	Unknown	Malignant	Unknown	Unknown	Unknown	No	NA	NA	Histology of Primary	0	42	40-49	1.97125
C539	2020	NA	2020	2021	Stage 1	Unknown	Unknown	Positive	Unknown	Malignant	Yes	Yes	Unknown	Yes	NA	Alive	Histology of Primary	0	37	≤39	9.42916
C539	2021	NA	2021	2023	Stage 3	No	No	Positive	Yes	Malignant	No	Yes	Unknown	Yes	NA	Alive	Histology of Primary	0	37	≤39	24.7721
C539	2021	NA	2021	2023	Stage 4	Yes	No	Negative	Yes	Malignant	Unknown	Yes	Unknown	Yes	NA	Alive	Histology of Primary	0	48	40-49	29.7002
C539	2021	2021	2021	2021	Stage 3	Unknown	Unknown	Positive	Unknown	Malignant	Unknown	Unknown	Unknown	No	This cancer	Dead	Histology of Primary	1	40	40-49	3.21971
C539	2021	NA	2021	2022	Stage 4	Unknown	Unknown	Positive	Unknown	Malignant	No	Yes	Unknown	Yes	NA	Alive	Histology of Primary	0	51	≥50	14.0945
C539	2021	NA	2021	2023	Stage 3	Unknown	Unknown	Positive	Unknown	Malignant	Unknown	Unknown	Yes	Yes	NA	Alive	Histology of Primary	0	43	40-49	21.848
C539	2021	NA	2021	2023	Stage 3	Unknown	Unknown	Unknown	Unknown	Malignant	No	Yes	Unknown	Yes	NA	Alive	Histology of Primary	0	53	≥50	19.4168
C539	2021	NA	2021	2022	Stage 2	Unknown	Unknown	Unknown	Unknown	Malignant	Yes	Yes	Unknown	Yes	NA	Alive	Histology of Primary	0	49	40-49	8.41068
C539	2021	NA	2021	2021	Stage 2	Unknown	Unknown	Unknown	Unknown	Malignant	Unknown	Unknown	Unknown	No	NA	Alive	Histology of Primary	0	31	≤39	0.657084
C539	2021	NA	2021	2022	Stage 1	Unknown	Unknown	Unknown	Unknown	Malignant	Unknown	No	Unknown	No	NA	Alive	Histology of Primary	0	99	≥50	5.38809
C539	2021	NA	2021	2022	Stage 1	Unknown	Unknown	Unknown	Unknown	Malignant	Unknown	Unknown	Yes	Yes	NA	Unknown	Histology of Primary	0	99	≥50	12.7146
C539	2021	NA	2021	2022	Stage not determined	Unknown	Unknown	Unknown	Unknown	Malignant	Unknown	Unknown	Unknown	No	NA	Alive	Histology of Primary	0	42	40-49	2.52977
C539	2021	NA	2021	2021	Stage 1	Unknown	Unknown	Unknown	Unknown	Malignant	Unknown	Unknown	Unknown	No	NA	Alive	Histology of Primary	0	46	40-49	0
C539	2021	NA	2021	2022	Stage 1	Yes	Yes	Positive	No	Malignant	Unknown	Unknown	Yes	Yes	NA	Alive	Histology of Primary	0	49	40-49	4.69815
C539	2022	2022	2022	2022	Stage 4	Unknown	Unknown	Positive	Unknown	Malignant	Unknown	Yes	Yes	Yes	This cancer	Dead	Histology of Primary	1	41	40-49	1.60986
C539	2022	NA	2022	2022	Stage not determined	Unknown	Unknown	Unknown	Unknown	Malignant	Unknown	Unknown	Unknown	No	NA	Alive	Histology of Primary	0	99	≥50	0
C539	2022	NA	2022	2022	Stage not determined	Unknown	Unknown	Unknown	Unknown	Malignant	Unknown	Unknown	Unknown	No	NA	Alive	Histology of Primary	0	33	≤39	0
C539	2022	2022	2022	2022	Stage 4	Unknown	Unknown	Unknown	Unknown	Malignant	Unknown	Unknown	Unknown	No	This cancer	Dead	Histology of Primary	1	85	≥50	0
C539	2022	NA	2022	2022	Stage 1	Unknown	Unknown	Negative	Unknown	Malignant	Unknown	Unknown	Yes	Yes	NA	Alive	Histology of Primary	0	58	≥50	3.21971
C539	2022	NA	2022	2022	Stage 2	Unknown	Unknown	Unknown	Unknown	Malignant	Unknown	Unknown	Unknown	No	NA	Alive	Histology of Primary	0	59	≥50	4.43532
C539	2022	NA	2022	2022	Stage 1	Unknown	Unknown	Unknown	Unknown	Malignant	Unknown	Unknown	Unknown	No	NA	Alive	Histology of Primary	0	75	≥50	0.262834
C539	2022	2023	2022	2023	Stage 3	No	No	Negative	No	Malignant	Unknown	Yes	Yes	Yes	This cancer	Dead	Histology of Primary	1	56	≥50	9.16632
C539	2022	NA	2022	2022	Stage not determined	Unknown	Unknown	Unknown	Unknown	Malignant	Unknown	Unknown	Unknown	No	NA	Alive	Histology of Primary	0	99	≥50	0
C539	2022	NA	2022	2022	Stage not determined	Unknown	Unknown	Unknown	Unknown	Malignant	Unknown	Unknown	Unknown	No	NA	Alive	Histology of Primary	0	99	≥50	0
C539	2022	NA	2022	2022	Stage not determined	Unknown	Unknown	Unknown	Unknown	Malignant	Unknown	Unknown	Unknown	No	NA	Alive	Histology of Primary	0	99	≥50	0
C539	2022	NA	2022	2023	Stage 4	No	No	Negative	No	Malignant	Unknown	Yes	Yes	Yes	NA	Alive	Histology of Primary	0	76	≥50	5.38809
C539	2022	NA	2022	2022	Stage 1	Unknown	Unknown	Unknown	Unknown	Malignant	No	Unknown	Unknown	No	NA	Alive	Histology of Primary	0	51	≥50	1.18275
C539	2022	NA	2022	2022	Stage 1	Unknown	Unknown	Unknown	Unknown	Malignant	Unknown	Unknown	Unknown	No	NA	Alive	Histology of Primary	0	86	≥50	1.41273
C539	2022	NA	2022	2023	Stage 2	No	No	Negative	No	Malignant	Yes	Unknown	Unknown	Yes	NA	Alive	Histology of Primary	0	65	≥50	13.3388
C539	2022	2023	2022	2022	Stage 3	Unknown	Unknown	Positive	Unknown	Malignant	Unknown	Yes	Yes	Yes	This cancer	Dead	Histology of Primary	1	48	40-49	3.44969
C539	2022	NA	2022	2023	Stage 4	Unknown	Unknown	Negative	Unknown	Malignant	Unknown	Yes	Yes	Yes	NA	Alive	Histology of Primary	0	28	≤39	10.2834
C539	2022	NA	2022	2022	Stage 1	Unknown	Unknown	Unknown	Unknown	Malignant	Unknown	Unknown	Unknown	No	NA	Alive	Histology of Primary	0	49	40-49	0.919918
C539	2022	NA	2022	2023	Stage 1	Unknown	Unknown	Unknown	Unknown	Malignant	Unknown	Unknown	Unknown	No	NA	Alive	Histology of Primary	0	36	≤39	3.94251
C539	2022	NA	2022	2022	Stage 3	Unknown	Unknown	Positive	Unknown	Malignant	Unknown	Unknown	Unknown	No	NA	Alive	Histology of Primary	0	51	≥50	0.0657084
C539	2022	NA	2022	2023	Stage 2	No	No	Positive	No	Malignant	No	Yes	Yes	Yes	NA	Alive	Histology of Primary	0	56	≥50	5.48665
C539	2022	NA	2022	2023	Stage 1	Unknown	Unknown	Unknown	Unknown	Malignant	Unknown	Unknown	Unknown	No	NA	Alive	Histology of Primary	0	72	≥50	3.02259
C539	2022	2022	2022	2022	Stage 4	Unknown	Unknown	Negative	Unknown	Malignant	Unknown	Unknown	Yes	Yes	This cancer	Dead	Histology of Primary	1	73	≥50	0.459959
C539	2022	NA	2022	2023	Stage 2	Unknown	Unknown	Positive	Unknown	Malignant	Unknown	Yes	Yes	Yes	NA	Alive	Histology of Primary	0	54	≥50	6.47228
C539	2022	NA	2022	2023	Stage 4	No	No	Positive	No	Malignant	Unknown	Yes	Unknown	Yes	NA	Alive	Histology of Primary	0	47	40-49	8.90349
C539	2023	NA	2023	2023	Stage not determined	Unknown	Unknown	Unknown	Unknown	Malignant	Unknown	Unknown	Unknown	No	NA	Alive	Histology of Primary	0	72	≥50	0
C539	2023	NA	2023	2023	Stage not determined	Unknown	Unknown	Unknown	Unknown	Malignant	Unknown	Unknown	Unknown	No	NA	Alive	Histology of Primary	0	99	≥50	0
C539	2023	2023	2023	2023	Stage 2	Unknown	Unknown	Positive	Unknown	Malignant	Yes	Yes	Yes	Yes	This cancer	Dead	Histology of Primary	1	40	40-49	8.54209
C539	2023	NA	2023	2023	Stage 2	Unknown	Unknown	Positive	Unknown	Malignant	Unknown	Unknown	Yes	Yes	NA	Alive	Histology of Primary	0	43	40-49	0.0985626
C539	2023	NA	2023	2023	Stage 3	No	No	Negative	Yes	Malignant	Unknown	No	Unknown	No	NA	Alive	Histology of Primary	0	55	≥50	1.51129
C539	2023	NA	2023	2023	Stage 3	No	No	Positive	No	Malignant	Unknown	No	Unknown	No	NA	Alive	Histology of Primary	0	60	≥50	1.31417
C539	2023	NA	2023	2023	Stage not determined	Unknown	Unknown	Unknown	Unknown	Malignant	Unknown	Unknown	Unknown	No	NA	Alive	Histology of Primary	0	41	40-49	0
C539	2023	NA	2023	2023	Stage 2	No	No	Negative	Yes	Malignant	Unknown	No	Unknown	No	NA	Alive	Histology of Primary	0	62	≥50	0.788501
C539	2023	NA	2023	2023	Stage 1	Unknown	Unknown	Unknown	Unknown	Malignant	Unknown	Unknown	Yes	Yes	NA	Alive	Histology of Primary	0	99	≥50	0
C539	2023	NA	2023	2023	Stage 2	Unknown	Unknown	Unknown	Unknown	Malignant	Unknown	Unknown	Unknown	No	NA	Alive	Histology of Primary	0	42	40-49	0.689938
C539	2023	NA	2023	2023	Stage not determined	Unknown	Unknown	Positive	Unknown	Malignant	Unknown	Unknown	Unknown	No	NA	Alive	Histology of Primary	0	75	≥50	0
C539	2023	NA	2023	2023	Stage not determined	No	No	Positive	No	Malignant	Unknown	No	Unknown	No	NA	Alive	Histology of Primary	0	45	40-49	2.03696
C539	2023	NA	2023	2023	Stage not determined	Unknown	Unknown	Negative	Unknown	Malignant	Unknown	Unknown	Unknown	No	NA	Alive	Histology of Primary	0	71	≥50	1.47844
C539	2023	NA	2023	2024	Stage 1	Yes	Yes	Positive	Yes	Malignant	Unknown	Yes	Yes	Yes	NA	Alive	Histology of Primary	0	53	≥50	6.86653
C539	2023	NA	2023	2023	Stage not determined	Unknown	Unknown	Positive	Unknown	Malignant	Unknown	Yes	Unknown	Yes	NA	Alive	Histology of Primary	0	52	≥50	0.262834
C539	2023	NA	2023	2023	Stage not determined	Unknown	Unknown	Unknown	Unknown	Malignant	Unknown	Unknown	Unknown	No	NA	Alive	Histology of Primary	0	48	40-49	0
C539	2023	NA	2023	2023	Stage not determined	Unknown	Unknown	Unknown	Unknown	Malignant	Unknown	Unknown	Unknown	No	NA	Alive	Histology of Primary	0	48	40-49	2.56263
C539	2023	NA	2023	2023	Stage not determined	Unknown	Unknown	Unknown	Unknown	Malignant	Unknown	Unknown	Unknown	No	NA	Alive	Histology of Primary	0	99	≥50	0
C539	2023	2023	2023	2024	Stage 4	No	No	Positive	No	Malignant	Unknown	No	Unknown	No	This cancer	Dead	Histology of Primary	1	33	≤39	1.74127
C539	2023	NA	2023	2023	Stage not determined	Unknown	Unknown	Unknown	Unknown	Malignant	Unknown	Unknown	Unknown	No	NA	Alive	Histology of Primary	0	41	40-49	0
C539	2023	NA	2023	2024	Stage 3	Unknown	Unknown	Unknown	Unknown	Malignant	Unknown	Unknown	Unknown	No	NA	Alive	Histology of Primary	0	40	40-49	1.51129
C539	2023	NA	2023	2024	Stage 2	No	No	Negative	Yes	Malignant	Unknown	No	Unknown	No	NA	Alive	Histology of Primary	0	72	≥50	2.03696
C539	2023	NA	2023	2024	Stage 1	Unknown	Unknown	Unknown	Unknown	Malignant	Unknown	Unknown	Unknown	No	NA	Alive	Histology of Primary	0	73	≥50	1.37988
C539	2023	NA	2023	2024	Stage 1	No	No	Negative	Yes	Malignant	Unknown	Yes	Unknown	Yes	NA	Alive	Histology of Primary	0	55	≥50	1.97125
C539	2024	NA	2024	2024	Stage 1	Unknown	Unknown	Positive	Unknown	Malignant	Unknown	Unknown	Yes	Yes	NA	Alive	Histology of Primary	0	42	40-49	0.0657084
C539	2024	NA	2024	2024	Stage not determined	Unknown	Unknown	Unknown	Unknown	Malignant	Unknown	Unknown	Unknown	No	NA	Alive	Histology of Primary	0	99	≥50	0.295688
C539	2024	NA	2024	2024	Stage not determined	Unknown	Unknown	Unknown	Unknown	Malignant	Unknown	Unknown	Unknown	No	NA	Alive	Histology of Primary	0	59	≥50	0
C539	2024	NA	2024	2024	Stage 2	Unknown	Unknown	Positive	Unknown	Malignant	Unknown	Unknown	Unknown	No	NA	Alive	Histology of Primary	0	51	≥50	0.0328542
C539	2024	NA	2024	2024	Stage 1	Unknown	Unknown	Negative	Unknown	Malignant	Unknown	Unknown	Unknown	No	NA	Alive	Histology of Primary	0	37	≤39	0.0657084
C539	2024	NA	2024	2024	Stage not determined	Unknown	Unknown	Unknown	Unknown	Malignant	Unknown	Unknown	Unknown	No	NA	Alive	Histology of Primary	0	74	≥50	0
C539	2024	NA	2024	2024	Stage not determined	Unknown	Unknown	Unknown	Unknown	Malignant	Unknown	Unknown	Unknown	No	NA	Alive	Histology of Primary	0	22	≤39	0
C539	2020	NA	2020	2020	Stage not determined	Unknown	Unknown	Unknown	Unknown	Malignant	Unknown	Unknown	Unknown	No	NA	Alive	Histology of Primary	0	99	≥50	0
C539	2017	2017	2017	2017	Stage not determined	Unknown	Unknown	Unknown	Unknown	Malignant	Unknown	Unknown	Unknown	No	This cancer	Dead	Histology of Primary	1	44	40-49	4.76386
C539	2018	2021	2018	2021	Stage 2	Unknown	Unknown	Positive	Unknown	Malignant	Unknown	Unknown	Yes	Yes	This cancer	Alive	Histology of Primary	1	44	40-49	37.848
C539	2023	NA	2023	2024	Stage 3	Unknown	Unknown	Negative	Unknown	Malignant	Unknown	Yes	Yes	Yes	NA	Alive	Histology of Primary	0	73	≥50	9.3963
C539	2016	NA	2016	2016	Stage 2	Unknown	Unknown	Unknown	Unknown	Malignant	Unknown	Unknown	Unknown	No	NA	Alive	Histology of Primary	0	68	≥50	0
C539	2016	2016	2016	2016	Stage not determined	Unknown	Unknown	Unknown	Unknown	Malignant	Unknown	Unknown	Unknown	No	This cancer	Dead	Histology of Primary	1	87	≥50	0.0328542
C539	2018	NA	2018	2018	Stage not determined	Unknown	Unknown	Unknown	Unknown	Malignant	Unknown	Yes	Unknown	Yes	NA	Alive	Histology of Primary	0	90	≥50	0
C539	2019	NA	2019	2019	Stage 1	Unknown	Unknown	Unknown	Unknown	Malignant	Unknown	Unknown	Unknown	No	NA	Alive	Histology of Primary	0	60	≥50	0
C539	2021	NA	2021	2021	Stage 1	Unknown	Unknown	Unknown	Unknown	Malignant	Unknown	Unknown	Unknown	No	NA	Alive	Histology of Primary	0	61	≥50	0.164271
C539	2022	NA	2022	2022	Stage not determined	Unknown	Unknown	Unknown	Unknown	Malignant	Unknown	Unknown	Unknown	No	NA	Alive	Histology of Primary	0	82	≥50	0.919918
C539	2022	2023	2022	2023	Stage 4	Unknown	Unknown	Negative	Unknown	Malignant	Unknown	No	Yes	Yes	This cancer	Dead	Histology of Primary	1	67	≥50	0.887064
C539	2023	NA	2023	2023	Stage 2	No	No	Positive	No	Malignant	Unknown	Yes	Unknown	Yes	NA	Alive	Histology of Primary	0	43	40-49	5.68378
C539	2016	2016	2016	2016	Stage 2	Unknown	Unknown	Positive	Unknown	Malignant	Yes	Yes	No	Yes	This cancer	Dead	Histology of Primary	1	50	≥50	3.0883
C539	2016	NA	2016	2022	Stage not determined	Unknown	Unknown	Unknown	Unknown	Malignant	Unknown	Unknown	Unknown	No	NA	Alive	Histology of Primary	0	57	≥50	77.1417
C539	2016	2018	2016	2018	Stage 3	Unknown	Unknown	Unknown	Unknown	Malignant	Unknown	Unknown	Unknown	No	This cancer	Dead	Histology of Primary	1	59	≥50	24.6407
C539	2016	2016	2016	2016	Stage 4	Unknown	Unknown	Unknown	Unknown	Malignant	No	No	No	No	This cancer	Dead	Histology of Primary	1	54	≥50	0.295688
C539	2016	NA	2016	2016	Stage 3	Unknown	Unknown	Positive	Unknown	Malignant	Unknown	Unknown	Unknown	No	NA	Alive	Histology of Primary	0	34	≤39	0.197125
C539	2016	NA	2016	2016	Stage not determined	Unknown	Unknown	Unknown	Unknown	Malignant	Unknown	Unknown	Unknown	No	NA	Alive	Histology of Primary	0	39	≤39	0
C539	2016	NA	2016	2016	Stage 3	Unknown	Unknown	Unknown	Unknown	Malignant	Unknown	Unknown	Unknown	No	NA	Alive	Histology of Primary	0	45	40-49	0
C539	2016	2018	2016	2018	Stage 2	Unknown	Unknown	Positive	Unknown	Malignant	Yes	Yes	No	Yes	This cancer	Dead	Histology of Primary	1	36	≤39	27.8275
C539	2016	NA	2016	2016	Stage not determined	Unknown	Unknown	Unknown	Unknown	Malignant	Unknown	Unknown	Unknown	No	NA	Alive	Histology of Primary	0	41	40-49	0.0328542
C539	2017	NA	2017	2017	Stage not determined	Unknown	Unknown	Positive	Unknown	Malignant	Unknown	Unknown	Unknown	No	NA	Alive	Histology of Primary	0	42	40-49	0
C539	2017	NA	2017	2020	Stage 3	Unknown	Unknown	Negative	Unknown	Malignant	Unknown	Yes	Unknown	Yes	NA	Alive	Histology of Primary	0	79	≥50	36.1725
C539	2017	NA	2017	2017	Stage not determined	Unknown	Unknown	Unknown	Unknown	Malignant	Unknown	Unknown	Unknown	No	NA	Alive	Histology of Primary	0	30	≤39	0
C539	2017	NA	2017	2017	Stage 1	Unknown	Unknown	Unknown	Unknown	Malignant	Unknown	Unknown	Unknown	No	NA	Alive	Histology of Primary	0	56	≥50	0
C539	2018	NA	2018	2018	Stage 2	Unknown	Unknown	Unknown	Unknown	Malignant	Unknown	Unknown	Unknown	No	NA	Alive	Histology of Primary	0	38	≤39	2.3655
C539	2018	NA	2018	2018	Stage not determined	Unknown	Unknown	Unknown	Unknown	Malignant	Unknown	Yes	Unknown	Yes	NA	Alive	Histology of Primary	0	35	≤39	2.85832
C539	2018	NA	2018	2019	Stage not determined	Unknown	Unknown	Unknown	Unknown	Malignant	Unknown	Unknown	Unknown	No	NA	Alive	Histology of Primary	0	77	≥50	5.02669
C539	2018	2019	2018	2019	Stage 4	Unknown	Unknown	Positive	Unknown	Malignant	Unknown	Yes	Unknown	Yes	This cancer	Dead	Histology of Primary	1	45	40-49	0.394251
C539	2019	NA	2019	2021	Stage 2	Unknown	Unknown	Positive	Unknown	Malignant	Unknown	Unknown	Unknown	No	NA	Alive	Histology of Primary	0	62	≥50	24.7721
C539	2019	2020	2019	2020	Stage 1	Unknown	Unknown	Unknown	Unknown	Malignant	Unknown	Unknown	Unknown	No	This cancer	Dead	Histology of Primary	1	77	≥50	11.1376
C539	2019	NA	2019	2019	Stage 1	Unknown	Unknown	Unknown	Unknown	Malignant	Unknown	Unknown	Unknown	No	NA	Alive	Histology of Primary	0	50	≥50	6.93224
C539	2020	2020	2020	2020	Stage 2	Unknown	Unknown	Positive	Unknown	Malignant	Unknown	Unknown	Unknown	No	This cancer	Dead	Histology of Primary	1	46	40-49	2.56263
C539	2020	2022	2020	2022	Stage 3	Unknown	Unknown	Unknown	Unknown	Malignant	Unknown	Unknown	Unknown	No	This cancer	Dead	Histology of Primary	1	57	≥50	18.694
C539	2021	NA	2021	2021	Stage not determined	Unknown	Unknown	Positive	Unknown	Malignant	Unknown	Unknown	Unknown	No	NA	Alive	Histology of Primary	0	44	40-49	0.919918
C539	2021	NA	2021	2022	Stage 2	Unknown	Unknown	Negative	Unknown	Malignant	Unknown	Yes	Unknown	Yes	NA	Alive	Histology of Primary	0	70	≥50	8.50924
C539	2022	NA	2022	2022	Stage 1	Unknown	Unknown	Unknown	Unknown	Malignant	No	Yes	Unknown	Yes	NA	Alive	Histology of Primary	0	73	≥50	1.90554
C539	2022	NA	2022	2022	Stage 2	Unknown	Unknown	Unknown	Unknown	Malignant	Unknown	Unknown	Unknown	No	NA	Alive	Histology of Primary	0	51	≥50	0.361396
C539	2022	NA	2022	2023	Stage 4	No	No	Positive	No	Malignant	Unknown	Yes	Yes	Yes	NA	Alive	Histology of Primary	0	51	≥50	18.3655
C539	2022	NA	2022	2023	Stage 1	Unknown	Unknown	Negative	Unknown	Malignant	Yes	Yes	Yes	Yes	NA	Alive	Histology of Primary	0	41	40-49	12.6817
C539	2022	2022	2022	2022	Stage 2	Unknown	Unknown	Positive	Unknown	Malignant	Unknown	Yes	Yes	Yes	This cancer	Dead	Histology of Primary	1	36	≤39	1.05133
C539	2022	NA	2022	2023	Stage 3	Unknown	Unknown	Positive	Unknown	Malignant	Unknown	Yes	Yes	Yes	NA	Alive	Histology of Primary	0	41	40-49	7.45791
C539	2022	NA	2022	2023	Stage 3	No	No	Negative	No	Malignant	No	Yes	Yes	Yes	NA	Alive	Histology of Primary	0	74	≥50	6.43943
C539	2022	NA	2022	2022	Stage 3	Unknown	Unknown	Negative	Unknown	Malignant	Unknown	Yes	Yes	Yes	NA	Alive	Histology of Primary	0	86	≥50	1.83984
C539	2022	NA	2022	2023	Stage 2	No	No	Positive	No	Malignant	No	Yes	Unknown	Yes	NA	Alive	Histology of Primary	0	71	≥50	9.65914
C539	2022	NA	2022	2023	Stage 1	No	No	Positive	Yes	Malignant	Unknown	No	Yes	Yes	NA	Alive	Histology of Primary	0	37	≤39	11.499
C539	2023	NA	2023	2023	Stage not determined	Unknown	Unknown	Positive	Unknown	Malignant	Unknown	Yes	Yes	Yes	NA	Alive	Histology of Primary	0	65	≥50	0.459959
C539	2016	NA	2016	2018	Stage 3	Unknown	Unknown	Unknown	Unknown	Malignant	Yes	Yes	No	Yes	NA	Alive	Histology of Primary	0	41	40-49	28.386
C539	2016	2017	2016	2017	Stage 3	No	No	Positive	Unknown	Malignant	Yes	Unknown	Unknown	Yes	This cancer	Dead	Histology of Primary	1	50	≥50	20.6653
C539	2016	NA	2016	2016	Stage 2	Unknown	Unknown	Unknown	Unknown	Malignant	Unknown	No	Unknown	No	NA	Alive	Histology of Primary	0	33	≤39	0.197125
C539	2016	NA	2016	2016	Stage not determined	Unknown	Unknown	Positive	Unknown	Malignant	No	No	No	No	NA	Alive	Histology of Primary	0	35	≤39	0.0985626
C539	2016	NA	2016	2023	Stage 3	Yes	Yes	Unknown	Yes	Malignant	Yes	Yes	Unknown	Yes	NA	Alive	Histology of Primary	0	33	≤39	89.5606
C539	2016	NA	2016	2016	Stage not determined	No	No	Positive	Yes	Malignant	No	No	No	No	NA	Alive	Histology of Primary	0	38	≤39	0.0657084
C539	2016	2016	2016	2016	Stage 2	Unknown	Unknown	Unknown	Unknown	Malignant	Yes	Yes	Unknown	Yes	This cancer	Dead	Histology of Primary	1	37	≤39	0.262834
C539	2016	NA	2016	2016	Stage not determined	Unknown	Unknown	Unknown	Unknown	Malignant	Unknown	Unknown	Unknown	No	NA	Alive	Histology of Primary	0	41	40-49	0
C539	2016	2016	2016	2016	Stage 4	Unknown	Unknown	Unknown	Unknown	Malignant	Unknown	Unknown	Unknown	No	This cancer	Dead	Histology of Primary	1	50	≥50	0
C539	2016	NA	2016	2016	Stage not determined	Unknown	Unknown	Unknown	Unknown	Malignant	Unknown	Unknown	Unknown	No	NA	Alive	Histology of Primary	0	44	40-49	0
C539	2016	NA	2016	2016	Stage 2	Unknown	Unknown	Unknown	Unknown	Malignant	Unknown	Unknown	Unknown	No	NA	Alive	Histology of Primary	0	27	≤39	0
C539	2016	NA	2016	2016	Stage 3	Unknown	Unknown	Unknown	Unknown	Malignant	Unknown	Unknown	Unknown	No	NA	Alive	Histology of Primary	0	37	≤39	6.37372
C539	2016	NA	2016	2016	Stage not determined	Unknown	Unknown	Unknown	Unknown	Malignant	Unknown	Unknown	Unknown	No	NA	Alive	Histology of Primary	0	33	≤39	6.37372
C539	2016	NA	2016	2016	Stage 2	Unknown	Unknown	Unknown	Unknown	Malignant	Unknown	Unknown	Unknown	No	NA	Alive	Histology of Primary	0	60	≥50	6.2423
C539	2016	NA	2016	2017	Stage 3	Unknown	Unknown	Unknown	Unknown	Malignant	Unknown	Unknown	Unknown	No	NA	Alive	Histology of Primary	0	32	≤39	13.963
C539	2016	2018	2016	2018	Stage 2	Unknown	Unknown	Positive	Unknown	Malignant	Unknown	Yes	Unknown	Yes	This cancer	Dead	Histology of Primary	1	38	≤39	31.54
C539	2016	NA	2016	2016	Stage not determined	Unknown	Unknown	Unknown	Unknown	Malignant	Unknown	Unknown	Unknown	No	NA	Alive	Histology of Primary	0	27	≤39	6.17659
C539	2016	2018	2016	2018	Stage 3	Unknown	Unknown	Positive	Unknown	Malignant	No	Yes	No	Yes	This cancer	Dead	Histology of Primary	1	46	40-49	28.7474
C539	2016	NA	2016	2016	Stage 2	Unknown	Unknown	Unknown	Unknown	Malignant	Unknown	No	Unknown	No	NA	Alive	Histology of Primary	0	45	40-49	0.0328542
C539	2016	2022	2016	2022	Stage 2	Unknown	Unknown	Positive	Unknown	Malignant	Yes	Yes	Yes	Yes	This cancer	Dead	Histology of Primary	1	37	≤39	76.8131
C539	2016	2022	2016	2022	Stage 3	Unknown	Unknown	Positive	Unknown	Malignant	Unknown	Yes	Unknown	Yes	This cancer	Dead	Histology of Primary	1	51	≥50	79.0472
C539	2016	NA	2016	2016	Stage not determined	Unknown	Unknown	Positive	Unknown	Malignant	Unknown	Unknown	Unknown	No	NA	Alive	Histology of Primary	0	43	40-49	1.9384
C539	2016	NA	2016	2016	Stage 4	Unknown	Unknown	Unknown	Unknown	Malignant	Unknown	Unknown	Unknown	No	NA	Alive	Histology of Primary	0	41	40-49	0.131417
C539	2016	2018	2016	2016	Stage 1	Unknown	Unknown	Positive	Unknown	Malignant	Yes	Yes	Unknown	Yes	This cancer	Dead	Histology of Primary	1	52	≥50	25.5606
C539	2016	NA	2016	2016	Stage not determined	Unknown	Unknown	Unknown	Unknown	Malignant	Unknown	Unknown	Unknown	No	NA	Alive	Histology of Primary	0	55	≥50	4.73101
C539	2016	NA	2016	2021	Stage not determined	Unknown	Unknown	Unknown	Unknown	Malignant	Unknown	Unknown	Unknown	No	NA	Alive	Histology of Primary	0	54	≥50	58.6448
C539	2016	2016	2016	2016	Stage 2	Yes	Yes	Positive	Unknown	Malignant	Unknown	Unknown	Unknown	No	This cancer	Dead	Histology of Primary	1	51	≥50	0.361396
C539	2016	2018	2016	2018	Stage 4	Unknown	Unknown	Unknown	Unknown	Malignant	Unknown	Unknown	Unknown	No	This cancer	Dead	Histology of Primary	1	52	≥50	22.8008
C539	2016	2016	2016	2016	Stage not determined	Unknown	Unknown	Unknown	Unknown	Malignant	Unknown	Unknown	Unknown	No	This cancer	Dead	Histology of Primary	1	49	40-49	5.97947
C539	2016	2020	2016	2020	Stage 4	Unknown	Unknown	Positive	Unknown	Malignant	Yes	Yes	Unknown	Yes	This cancer	Dead	Histology of Primary	1	52	≥50	49.0185
C539	2016	NA	2016	2016	Stage 2	No	No	Negative	Unknown	Malignant	Yes	Yes	No	Yes	NA	Alive	Histology of Primary	0	58	≥50	1.83984
C539	2016	NA	2016	2016	Stage not determined	Unknown	Unknown	Unknown	Unknown	Malignant	Unknown	Unknown	Unknown	No	NA	Alive	Histology of Primary	0	45	40-49	3.28542
C539	2016	NA	2016	2016	Stage not determined	Unknown	Unknown	Unknown	Unknown	Malignant	Unknown	Unknown	Unknown	No	NA	Alive	Histology of Primary	0	70	≥50	3.28542
C539	2016	NA	2016	2016	Stage not determined	Unknown	Unknown	Unknown	Unknown	Malignant	Unknown	Unknown	Unknown	No	NA	Alive	Histology of Primary	0	70	≥50	3.28542
C539	2016	NA	2016	2017	Stage not determined	Unknown	Unknown	Unknown	Unknown	Malignant	Unknown	Unknown	Unknown	No	NA	Alive	Histology of Primary	0	99	≥50	12.4517
C539	2016	NA	2016	2016	Stage not determined	Unknown	Unknown	Unknown	Unknown	Malignant	Unknown	Unknown	Unknown	No	NA	Alive	Histology of Primary	0	47	40-49	0.492813
C539	2016	2020	2016	2020	Stage 4	Unknown	Unknown	Unknown	Unknown	Malignant	Unknown	Unknown	Unknown	No	This cancer	Dead	Histology of Primary	1	28	≤39	43.039
C539	2016	2023	2016	2023	Stage 4	Unknown	Unknown	Negative	Unknown	Malignant	Unknown	Yes	Unknown	Yes	This cancer	Dead	Histology of Primary	1	54	≥50	83.0226
C539	2016	2017	2016	2017	Stage 2	Unknown	Unknown	Positive	Unknown	Malignant	Yes	Yes	No	Yes	This cancer	Dead	Histology of Primary	1	48	40-49	18.9569
C539	2016	NA	2016	2016	Stage not determined	Unknown	Unknown	Unknown	Unknown	Malignant	Unknown	Unknown	Unknown	No	NA	Alive	Histology of Primary	0	59	≥50	0
C539	2016	2020	2016	2020	Stage 2	Unknown	Unknown	Unknown	Unknown	Malignant	Unknown	Unknown	Unknown	No	This cancer	Dead	Histology of Primary	1	43	40-49	48.4928
C539	2016	NA	2016	2016	Stage not determined	Unknown	Unknown	Positive	Unknown	Malignant	Unknown	Unknown	Unknown	No	NA	Alive	Histology of Primary	0	56	≥50	1.51129
C539	2016	NA	2016	2016	Stage not determined	Unknown	Unknown	Unknown	Unknown	Malignant	Unknown	Unknown	Unknown	No	NA	Alive	Histology of Primary	0	31	≤39	0
C539	2016	NA	2016	2016	Stage not determined	No	No	Positive	Unknown	Malignant	Yes	Unknown	No	Yes	NA	Alive	Histology of Primary	0	65	≥50	0.62423
C539	2016	NA	2016	2018	Stage 3	Unknown	Unknown	Unknown	Unknown	Malignant	Yes	Yes	Unknown	Yes	NA	Alive	Histology of Primary	0	65	≥50	26.4476
C539	2016	NA	2016	2023	Stage 2	Unknown	Unknown	Positive	Unknown	Malignant	Yes	Yes	No	Yes	NA	Alive	Histology of Primary	0	44	40-49	78.7844
C539	2016	NA	2016	2016	Stage 2	Unknown	Unknown	Unknown	Unknown	Malignant	Unknown	Unknown	Unknown	No	NA	Alive	Histology of Primary	0	30	≤39	0
C539	2016	NA	2016	2016	Stage not determined	Unknown	Unknown	Unknown	Unknown	Malignant	Unknown	Unknown	Unknown	No	NA	Alive	Histology of Primary	0	40	40-49	0
C539	2016	NA	2016	2016	Stage 2	Unknown	Unknown	Unknown	Unknown	Malignant	Yes	Yes	No	Yes	NA	Alive	Histology of Primary	0	36	≤39	0.229979
C539	2016	2023	2016	2023	Stage 3	Unknown	Unknown	Negative	Unknown	Malignant	Yes	Yes	Unknown	Yes	This cancer	Dead	Histology of Primary	1	78	≥50	89.6263
C539	2016	NA	2016	2016	Stage not determined	Unknown	Unknown	Unknown	Unknown	Malignant	Unknown	Unknown	Unknown	No	NA	Alive	Histology of Primary	0	58	≥50	0
C539	2016	NA	2016	2021	Stage 1	Unknown	Unknown	Positive	Unknown	Malignant	Unknown	Yes	Unknown	Yes	NA	Alive	Histology of Primary	0	61	≥50	62.1273
C539	2016	NA	2016	2019	Stage 2	Unknown	Unknown	Positive	Unknown	Malignant	Yes	Yes	No	Yes	NA	Alive	Histology of Primary	0	33	≤39	35.8439
C539	2016	NA	2016	2016	Stage not determined	Unknown	Unknown	Unknown	Unknown	Malignant	Unknown	Unknown	Unknown	No	NA	Alive	Histology of Primary	0	58	≥50	0.0328542
C539	2016	NA	2016	2016	Stage 3	Yes	Yes	Positive	Unknown	Malignant	Unknown	Unknown	Unknown	No	NA	Alive	Histology of Primary	0	27	≤39	0.295688
C539	2016	2016	2016	2016	Stage 3	Unknown	Unknown	Positive	Unknown	Malignant	Unknown	Unknown	Yes	Yes	This cancer	Dead	Histology of Primary	1	29	≤39	0.689938
C539	2016	2016	2016	2016	Stage 2	Unknown	Unknown	Positive	Unknown	Malignant	Yes	Yes	No	Yes	This cancer	Dead	Histology of Primary	1	43	40-49	2.46407
C539	2016	NA	2016	2016	Stage 1	Unknown	Unknown	Unknown	Unknown	Malignant	Unknown	Unknown	Unknown	No	NA	Alive	Histology of Primary	0	43	40-49	0
C539	2016	2016	2016	2016	Stage 3	No	No	Positive	Unknown	Malignant	Unknown	Unknown	No	No	This cancer	Dead	Histology of Primary	1	61	≥50	0.361396
C539	2016	2017	2016	2016	Stage 3	Unknown	Unknown	Unknown	Unknown	Malignant	Yes	No	No	Yes	This cancer	Dead	Histology of Primary	1	52	≥50	7.58932
C539	2016	NA	2016	2021	Stage 4	Unknown	Unknown	Negative	Unknown	Malignant	Unknown	Unknown	Unknown	No	NA	Alive	Histology of Primary	0	55	≥50	63.2115
C539	2016	NA	2016	2019	Stage not determined	Unknown	Unknown	Unknown	Unknown	Malignant	Unknown	Unknown	Unknown	No	NA	Alive	Histology of Primary	0	68	≥50	32.4271
C539	2016	NA	2016	2016	Stage 2	Unknown	Unknown	Positive	Unknown	Malignant	Yes	Yes	No	Yes	NA	Alive	Histology of Primary	0	40	40-49	0.394251
C539	2016	NA	2016	2017	Stage 3	Unknown	Unknown	Unknown	Unknown	Malignant	Yes	Yes	No	Yes	NA	Alive	Histology of Primary	0	71	≥50	8.1807
C539	2016	NA	2016	2016	Stage 3	Unknown	Unknown	Positive	Unknown	Malignant	Yes	Yes	No	Yes	NA	Alive	Histology of Primary	0	46	40-49	0.229979
C539	2016	NA	2016	2017	Stage not determined	Unknown	Unknown	Unknown	Unknown	Malignant	Unknown	Unknown	Unknown	No	NA	Alive	Histology of Primary	0	40	40-49	6.93224
C539	2016	NA	2016	2016	Stage not determined	Unknown	Unknown	Unknown	Unknown	Malignant	Unknown	Unknown	Unknown	No	NA	Alive	Histology of Primary	0	39	≤39	0
C539	2016	NA	2016	2016	Stage 1	Unknown	Unknown	Unknown	Unknown	Malignant	Yes	Yes	No	Yes	NA	Alive	Histology of Primary	0	50	≥50	0.164271
C539	2016	NA	2016	2020	Stage 3	Unknown	Unknown	Unknown	Unknown	Malignant	Unknown	Unknown	Unknown	No	NA	Alive	Histology of Primary	0	39	≤39	40.6735
C539	2016	NA	2016	2016	Stage not determined	Unknown	Unknown	Unknown	Unknown	Malignant	Unknown	Unknown	Unknown	No	NA	Alive	Histology of Primary	0	99	≥50	0
C539	2016	NA	2016	2017	Stage not determined	Unknown	Unknown	Unknown	Unknown	Malignant	Unknown	Unknown	Unknown	No	NA	Alive	Histology of Primary	0	78	≥50	4.33676
C539	2016	NA	2016	2021	Stage 4	Unknown	Unknown	Positive	Unknown	Malignant	Unknown	Yes	Unknown	Yes	NA	Alive	Histology of Primary	0	48	40-49	58.7433
C539	2016	NA	2016	2016	Stage not determined	Unknown	Unknown	Unknown	Unknown	Malignant	Unknown	Unknown	Unknown	No	NA	Alive	Histology of Primary	0	50	≥50	0
C539	2016	NA	2016	2016	Stage 1	Unknown	Unknown	Unknown	Unknown	Malignant	Unknown	Unknown	Unknown	No	NA	Alive	Histology of Primary	0	42	40-49	2.00411
C539	2016	NA	2016	2021	Stage not determined	Unknown	Unknown	Positive	Unknown	Malignant	Unknown	Unknown	Unknown	No	NA	Alive	Histology of Primary	0	40	40-49	61.1417
C539	2016	NA	2016	2016	Stage not determined	Unknown	Unknown	Unknown	Unknown	Malignant	Unknown	Unknown	Unknown	No	NA	Alive	Histology of Primary	0	54	≥50	0
C539	2016	NA	2016	2016	Stage not determined	Unknown	Unknown	Unknown	Unknown	Malignant	Unknown	Yes	Unknown	Yes	NA	Alive	Histology of Primary	0	53	≥50	0
C539	2016	2018	2016	2018	Stage 2	Unknown	Unknown	Unknown	Unknown	Malignant	Yes	Yes	No	Yes	This cancer	Dead	Histology of Primary	1	41	40-49	15.4743
C539	2016	2022	2016	2022	Stage 1	No	No	Positive	No	Malignant	Yes	Unknown	Unknown	Yes	This cancer	Dead	Histology of Primary	1	49	40-49	66.2669
C539	2016	NA	2016	2016	Stage 2	Unknown	Unknown	Unknown	Unknown	Malignant	Unknown	Unknown	Unknown	No	NA	Alive	Histology of Primary	0	50	≥50	0.0328542
C539	2016	NA	2016	2016	Stage 2	Unknown	Unknown	Unknown	Unknown	Malignant	Unknown	Unknown	Unknown	No	NA	Alive	Histology of Primary	0	63	≥50	0
C539	2016	NA	2016	2022	Stage 2	Unknown	Unknown	Positive	Unknown	Malignant	Yes	Yes	Yes	Yes	NA	Alive	Histology of Primary	0	46	40-49	68.6324
C539	2016	NA	2016	2016	Stage 3	Unknown	Unknown	Positive	Unknown	Malignant	Yes	Yes	No	Yes	NA	Alive	Histology of Primary	0	32	≤39	0.262834
C539	2016	2017	2016	2017	Stage 3	Unknown	Unknown	Negative	Unknown	Malignant	Unknown	Unknown	Unknown	No	This cancer	Dead	Histology of Primary	1	66	≥50	2.00411
C539	2016	NA	2016	2021	Stage 4	Unknown	Unknown	Unknown	Unknown	Malignant	Unknown	Unknown	Unknown	No	NA	Alive	Histology of Primary	0	58	≥50	49.8398
C539	2016	2018	2016	2018	Stage not determined	Unknown	Unknown	Unknown	Unknown	Malignant	Unknown	Yes	Unknown	Yes	This cancer	Dead	Histology of Primary	1	46	40-49	17.5113
C539	2017	NA	2017	2017	Stage not determined	Unknown	Unknown	Positive	Unknown	Malignant	Unknown	Unknown	Unknown	No	NA	Alive	Histology of Primary	0	34	≤39	1.83984
C539	2017	2021	2017	2021	Stage 3	Unknown	Unknown	Unknown	Unknown	Malignant	Unknown	Unknown	Unknown	No	This cancer	Dead	Histology of Primary	1	70	≥50	49.347
C539	2017	NA	2017	2017	Stage 3	Unknown	Unknown	Unknown	Unknown	Malignant	Unknown	Unknown	Unknown	No	NA	Alive	Histology of Primary	0	41	40-49	0
C539	2017	NA	2017	2017	Stage not determined	Unknown	Unknown	Positive	Unknown	Malignant	Unknown	Unknown	Unknown	No	NA	Alive	Histology of Primary	0	69	≥50	0.459959
C539	2017	NA	2017	2022	Stage 4	No	No	Negative	No	Malignant	Unknown	Yes	Unknown	Yes	NA	Alive	Histology of Primary	0	52	≥50	67.7125
C539	2017	NA	2017	2017	Stage not determined	Unknown	Unknown	Unknown	Unknown	Malignant	Unknown	Unknown	Unknown	No	NA	Alive	Histology of Primary	0	36	≤39	0.0328542
C539	2017	NA	2017	2017	Stage 1	Unknown	Unknown	Unknown	Unknown	Malignant	Unknown	No	Yes	Yes	NA	Alive	Histology of Primary	0	41	40-49	0.361396
C539	2017	2017	2017	2017	Stage not determined	Unknown	Unknown	Positive	Unknown	Malignant	Unknown	Unknown	Unknown	No	This cancer	Dead	Histology of Primary	1	41	40-49	7.68789
C539	2017	NA	2017	2017	Stage not determined	Unknown	Unknown	Unknown	Unknown	Malignant	Unknown	Unknown	Unknown	No	NA	Alive	Histology of Primary	0	56	≥50	0.262834
C539	2017	NA	2017	2017	Stage 2	Unknown	Unknown	Unknown	Unknown	Malignant	Yes	Yes	Unknown	Yes	NA	Alive	Histology of Primary	0	30	≤39	0.492813
C539	2017	NA	2017	2017	Stage 1	Unknown	Unknown	Unknown	Unknown	Malignant	Unknown	Unknown	Unknown	No	NA	Alive	Histology of Primary	0	59	≥50	10.1191
C539	2017	NA	2017	2017	Stage not determined	Unknown	Unknown	Unknown	Unknown	Malignant	Unknown	Unknown	Unknown	No	NA	Alive	Histology of Primary	0	35	≤39	0
C539	2017	2017	2017	2017	Stage 4	Unknown	Unknown	Positive	Unknown	Malignant	Unknown	Yes	Unknown	Yes	This cancer	Dead	Histology of Primary	1	40	40-49	1.05133
C539	2017	2020	2017	2020	Stage 2	Unknown	Unknown	Unknown	Unknown	Malignant	Unknown	Yes	Unknown	Yes	This cancer	Dead	Histology of Primary	1	48	40-49	38.4394
C539	2017	NA	2017	2017	Stage not determined	Unknown	Unknown	Unknown	Unknown	Malignant	Unknown	Unknown	Unknown	No	NA	Alive	Histology of Primary	0	31	≤39	0
C539	2017	2017	2017	2017	Stage not determined	Unknown	Unknown	Unknown	Unknown	Malignant	Unknown	Yes	Unknown	Yes	This cancer	Dead	Histology of Primary	1	47	40-49	0.919918
C539	2017	NA	2017	2017	Stage not determined	Unknown	Unknown	Positive	Unknown	Malignant	Unknown	Unknown	No	No	NA	Alive	Histology of Primary	0	37	≤39	2.98973
C539	2017	NA	2017	2017	Stage not determined	Unknown	Unknown	Unknown	Unknown	Malignant	Unknown	Unknown	Unknown	No	NA	Alive	Histology of Primary	0	54	≥50	0
C539	2017	NA	2017	2017	Stage 2	Unknown	Unknown	Unknown	Unknown	Malignant	Unknown	Unknown	Unknown	No	NA	Alive	Histology of Primary	0	36	≤39	0
C539	2017	NA	2017	2018	Stage 2	Unknown	Unknown	Unknown	Unknown	Malignant	Unknown	Yes	Unknown	Yes	NA	Alive	Histology of Primary	0	34	≤39	14.1602
C539	2017	2018	2017	2018	Stage 2	Unknown	Unknown	Positive	Unknown	Malignant	Unknown	Yes	No	Yes	This cancer	Dead	Histology of Primary	1	30	≤39	10.6119
C539	2017	NA	2017	2017	Stage 3	Unknown	Unknown	Positive	Unknown	Malignant	Unknown	Yes	Unknown	Yes	NA	Alive	Histology of Primary	0	45	40-49	5.22382
C539	2017	NA	2017	2017	Stage not determined	Unknown	Unknown	Unknown	Unknown	Malignant	Unknown	Unknown	Unknown	No	NA	Alive	Histology of Primary	0	37	≤39	0.394251
C539	2017	NA	2017	2017	Stage 4	Unknown	Unknown	Unknown	Unknown	Malignant	Yes	Yes	Unknown	Yes	NA	Alive	Histology of Primary	0	43	40-49	0
C539	2017	2017	2017	2017	Stage 3	Unknown	Unknown	Unknown	Unknown	Malignant	Yes	Yes	Unknown	Yes	This cancer	Dead	Histology of Primary	1	41	40-49	5.84805
C539	2017	NA	2017	2017	Stage not determined	Unknown	Unknown	Positive	Unknown	Malignant	Unknown	Unknown	No	No	NA	Alive	Histology of Primary	0	50	≥50	0.722793
C539	2017	NA	2017	2020	Stage 2	Unknown	Unknown	Positive	Unknown	Malignant	Yes	Yes	Unknown	Yes	NA	Alive	Histology of Primary	0	33	≤39	36.8953
C539	2017	NA	2017	2017	Stage 1	Unknown	Unknown	Unknown	Unknown	Malignant	Unknown	Unknown	Unknown	No	NA	Alive	Histology of Primary	0	29	≤39	2.89117
C539	2017	2023	2017	2023	Stage not determined	Unknown	Unknown	Negative	Unknown	Malignant	Unknown	Unknown	Unknown	No	This cancer	Dead	Histology of Primary	1	78	≥50	76.386
C539	2017	2018	2017	2018	Stage not determined	Unknown	Unknown	Unknown	Unknown	Malignant	Unknown	Unknown	Yes	Yes	This cancer	Dead	Histology of Primary	1	66	≥50	12.9446
C539	2017	2017	2017	2017	Stage not determined	Unknown	Unknown	Unknown	Unknown	Malignant	Unknown	Unknown	Unknown	No	This cancer	Alive	Histology of Primary	1	50	≥50	3.71253
C539	2017	NA	2017	2017	Stage not determined	Unknown	Unknown	Unknown	Unknown	Malignant	Unknown	Unknown	Unknown	No	NA	Alive	Histology of Primary	0	40	40-49	0
C539	2017	NA	2017	2018	Stage not determined	Unknown	Unknown	Positive	Unknown	Malignant	Unknown	Yes	No	Yes	NA	Alive	Histology of Primary	0	62	≥50	20.2053
C539	2017	2017	2017	2017	Stage 2	Unknown	Unknown	Unknown	Unknown	Malignant	Unknown	Unknown	No	No	This cancer	Dead	Histology of Primary	1	43	40-49	1.1499
C539	2017	2017	2017	2017	Stage 2	Unknown	Unknown	Positive	Unknown	Malignant	Unknown	Unknown	No	No	This cancer	Dead	Histology of Primary	1	73	≥50	0.919918
C539	2017	NA	2017	2017	Stage not determined	Unknown	Unknown	Positive	Unknown	Malignant	Unknown	Unknown	Unknown	No	NA	Alive	Histology of Primary	0	37	≤39	1.18275
C539	2017	2018	2017	2018	Stage 2	Unknown	Unknown	Unknown	Unknown	Malignant	Unknown	Yes	Unknown	Yes	This cancer	Dead	Histology of Primary	1	43	40-49	12.4189
C539	2017	NA	2017	2017	Stage not determined	Unknown	Unknown	Unknown	Unknown	Malignant	Unknown	Unknown	Unknown	No	NA	Alive	Histology of Primary	0	68	≥50	0
C539	2017	NA	2017	2017	Stage 3	Unknown	Unknown	Unknown	Unknown	Malignant	Unknown	Unknown	Unknown	No	NA	Alive	Histology of Primary	0	48	40-49	0.0657084
C539	2017	2017	2017	2017	Stage 3	Unknown	Unknown	Positive	Unknown	Malignant	Unknown	Unknown	Unknown	No	This cancer	Alive	Histology of Primary	1	35	≤39	3.71253
C539	2017	2017	2017	2017	Stage not determined	Unknown	Unknown	Positive	Unknown	Malignant	Yes	Yes	Unknown	Yes	This cancer	Dead	Histology of Primary	1	37	≤39	0.0985626
C539	2017	NA	2017	2017	Stage not determined	Unknown	Unknown	Unknown	Unknown	Malignant	Unknown	Yes	Unknown	Yes	NA	Alive	Histology of Primary	0	80	≥50	0
C539	2017	2018	2017	2018	Stage 2	Unknown	Unknown	Unknown	Unknown	Malignant	Yes	Yes	Unknown	Yes	This cancer	Dead	Histology of Primary	1	57	≥50	16.3943
C539	2017	NA	2017	2017	Stage not determined	Unknown	Unknown	Positive	Unknown	Malignant	Unknown	Unknown	Unknown	No	NA	Alive	Histology of Primary	0	69	≥50	0.788501
C539	2017	NA	2017	2018	Stage not determined	Unknown	Unknown	Unknown	Unknown	Malignant	Yes	Yes	Unknown	Yes	NA	Alive	Histology of Primary	0	70	≥50	11.7618
C539	2017	2017	2017	2017	Stage 2	Unknown	Unknown	Positive	Unknown	Malignant	Unknown	Unknown	Unknown	No	This cancer	Dead	Histology of Primary	1	45	40-49	4.07392
C539	2017	2023	2017	2023	Stage 2	No	No	Negative	No	Malignant	No	Yes	Yes	Yes	This cancer	Dead	Histology of Primary	1	40	40-49	76.4517
C539	2017	2019	2017	2019	Stage 3	Unknown	Unknown	Negative	Unknown	Malignant	Unknown	Yes	Unknown	Yes	This cancer	Dead	Histology of Primary	1	42	40-49	29.9302
C539	2017	NA	2017	2017	Stage 3	Unknown	Unknown	Positive	Unknown	Malignant	Unknown	Unknown	Unknown	No	NA	Alive	Histology of Primary	0	54	≥50	0
C539	2017	NA	2017	2017	Stage not determined	Unknown	Unknown	Positive	Unknown	Malignant	Unknown	Unknown	Unknown	No	NA	Alive	Histology of Primary	0	29	≤39	0
C539	2017	2017	2017	2017	Stage 3	Unknown	Unknown	Positive	Unknown	Malignant	Unknown	Unknown	No	No	This cancer	Dead	Histology of Primary	1	54	≥50	1.31417
C539	2017	2018	2017	2018	Stage 4	No	No	Unknown	No	Malignant	Unknown	Unknown	Unknown	No	This cancer	Dead	Histology of Primary	1	69	≥50	7.0308
C539	2017	NA	2017	2017	Stage not determined	Unknown	Unknown	Unknown	Unknown	Malignant	Unknown	Unknown	Unknown	No	NA	Alive	Histology of Primary	0	35	≤39	0
C539	2017	NA	2017	2017	Stage 2	Unknown	Unknown	Unknown	Unknown	Malignant	Unknown	Unknown	Unknown	No	NA	Alive	Histology of Primary	0	59	≥50	0
C539	2017	NA	2017	2017	Stage not determined	Unknown	Unknown	Unknown	Unknown	Malignant	Unknown	Unknown	Unknown	No	NA	Alive	Histology of Primary	0	35	≤39	0
C539	2017	2020	2017	2020	Stage not determined	Unknown	Unknown	Positive	Unknown	Malignant	Unknown	Yes	Unknown	Yes	This cancer	Dead	Histology of Primary	1	46	40-49	32.46
C539	2017	NA	2017	2017	Stage not determined	Unknown	Unknown	Positive	Unknown	Malignant	Yes	Yes	Unknown	Yes	NA	Alive	Histology of Primary	0	57	≥50	0.394251
C539	2017	NA	2017	2017	Stage 4	Unknown	Unknown	Positive	Unknown	Malignant	Unknown	Unknown	Unknown	No	NA	Alive	Histology of Primary	0	32	≤39	3.74538
C539	2017	NA	2017	2017	Stage not determined	Unknown	Unknown	Unknown	Unknown	Malignant	Unknown	Unknown	Unknown	No	NA	Alive	Histology of Primary	0	54	≥50	0
C539	2017	NA	2017	2018	Stage not determined	Unknown	Unknown	Unknown	Unknown	Malignant	Unknown	Unknown	Unknown	No	NA	Alive	Histology of Primary	0	53	≥50	7.68789
C539	2017	2017	2017	2017	Stage 4	Unknown	Unknown	Unknown	Unknown	Malignant	Unknown	Unknown	Unknown	No	This cancer	Dead	Histology of Primary	1	68	≥50	0.0657084
C539	2017	NA	2017	2022	Stage 3	No	No	Positive	No	Malignant	Yes	Yes	Unknown	Yes	NA	Alive	Histology of Primary	0	43	40-49	58.6448
C539	2017	NA	2017	2017	Stage not determined	Unknown	Unknown	Unknown	Unknown	Malignant	Unknown	Unknown	Unknown	No	NA	Alive	Histology of Primary	0	60	≥50	0
C539	2017	NA	2017	2018	Stage 3	Unknown	Unknown	Positive	Unknown	Malignant	Unknown	Unknown	Unknown	No	NA	Alive	Histology of Primary	0	36	≤39	13.5031
C539	2017	2018	2017	2018	Stage not determined	Unknown	Unknown	Unknown	Unknown	Malignant	Unknown	Yes	Unknown	Yes	This cancer	Dead	Histology of Primary	1	66	≥50	9.03491
C539	2017	NA	2017	2019	Stage not determined	Unknown	Unknown	Positive	Unknown	Malignant	Unknown	Yes	Unknown	Yes	NA	Alive	Histology of Primary	0	50	≥50	17.4784
C539	2017	NA	2017	2017	Stage not determined	Unknown	Unknown	Unknown	Unknown	Malignant	Unknown	Yes	Unknown	Yes	NA	Alive	Histology of Primary	0	40	40-49	0
C539	2017	NA	2017	2018	Stage not determined	Unknown	Unknown	Unknown	Unknown	Malignant	Yes	Yes	Unknown	Yes	NA	Alive	Histology of Primary	0	51	≥50	7.58932
C539	2017	NA	2017	2017	Stage 1	Unknown	Unknown	Unknown	Unknown	Malignant	Unknown	Unknown	Unknown	No	NA	Alive	Histology of Primary	0	35	≤39	0
C539	2017	2017	2017	2017	Stage not determined	Unknown	Unknown	Positive	Unknown	Malignant	Unknown	Unknown	Unknown	No	This cancer	Dead	Histology of Primary	1	38	≤39	0.591376
C539	2017	NA	2017	2017	Stage not determined	Unknown	Unknown	Unknown	Unknown	Malignant	Unknown	Unknown	Unknown	No	NA	Alive	Histology of Primary	0	45	40-49	0
C539	2017	NA	2017	2017	Stage not determined	Unknown	Unknown	Unknown	Unknown	Malignant	Unknown	Unknown	Unknown	No	NA	Alive	Histology of Primary	0	57	≥50	0
C539	2017	NA	2017	2017	Stage not determined	Unknown	Unknown	Unknown	Unknown	Malignant	Unknown	Unknown	Unknown	No	NA	Alive	Histology of Primary	0	21	≤39	0
C539	2017	NA	2017	2019	Stage 3	Unknown	Unknown	Positive	Unknown	Malignant	Unknown	Yes	Unknown	Yes	NA	Alive	Histology of Primary	0	33	≤39	23.6222
C539	2017	NA	2017	2017	Stage not determined	Unknown	Unknown	Unknown	Unknown	Malignant	Unknown	Unknown	Unknown	No	NA	Alive	Histology of Primary	0	61	≥50	0
C539	2017	NA	2017	2021	Stage 2	Unknown	Unknown	Positive	Unknown	Malignant	Yes	Yes	Unknown	Yes	NA	Alive	Histology of Primary	0	68	≥50	48.1314
C539	2017	NA	2017	2017	Stage not determined	Unknown	Unknown	Positive	Unknown	Malignant	Unknown	Unknown	Yes	Yes	NA	Alive	Histology of Primary	0	53	≥50	1.97125
C539	2017	2018	2017	2018	Stage 4	Unknown	Unknown	Positive	Unknown	Malignant	Unknown	Unknown	Unknown	No	This cancer	Dead	Histology of Primary	1	38	≤39	3.02259
C539	2017	NA	2017	2017	Stage not determined	Unknown	Unknown	Unknown	Unknown	Malignant	Unknown	Unknown	Unknown	No	NA	Alive	Histology of Primary	0	63	≥50	0
C539	2017	2018	2017	2018	Stage not determined	Unknown	Unknown	Unknown	Unknown	Malignant	Unknown	Yes	Unknown	Yes	This cancer	Dead	Histology of Primary	1	62	≥50	9.26489
C539	2017	2018	2017	2018	Stage not determined	Unknown	Unknown	Unknown	Unknown	Malignant	Unknown	Yes	Unknown	Yes	This cancer	Dead	Histology of Primary	1	51	≥50	7.16222
C539	2017	NA	2017	2018	Stage not determined	Unknown	Unknown	Unknown	Unknown	Malignant	Unknown	Unknown	Unknown	No	NA	Alive	Histology of Primary	0	36	≤39	2.62834
C539	2017	NA	2017	2019	Stage not determined	Unknown	Unknown	Negative	Unknown	Malignant	Unknown	Unknown	Unknown	No	NA	Alive	Histology of Primary	0	57	≥50	20.3368
C539	2017	NA	2017	2018	Stage 1	Unknown	Unknown	Positive	Unknown	Malignant	Unknown	Yes	Unknown	Yes	NA	Alive	Histology of Primary	0	34	≤39	8.08214
C539	2017	NA	2017	2019	Stage not determined	Unknown	Unknown	Positive	Unknown	Malignant	Unknown	Unknown	Unknown	No	NA	Alive	Histology of Primary	0	34	≤39	23.655
C539	2017	2020	2017	2020	Stage 2	Unknown	Unknown	Positive	Unknown	Malignant	Unknown	Yes	Unknown	Yes	This cancer	Dead	Histology of Primary	1	58	≥50	36.7639
C539	2017	2019	2017	2019	Stage 3	Unknown	Unknown	Positive	Unknown	Malignant	Unknown	Yes	Unknown	Yes	This cancer	Dead	Histology of Primary	1	55	≥50	14.2916
C539	2017	2017	2017	2017	Stage not determined	Unknown	Unknown	Unknown	Unknown	Malignant	Unknown	Unknown	Unknown	No	This cancer	Dead	Histology of Primary	1	90	≥50	0.131417
C539	2017	NA	2017	2018	Stage 2	Unknown	Unknown	Positive	Unknown	Malignant	Unknown	Yes	Unknown	Yes	NA	Alive	Histology of Primary	0	53	≥50	8.24641
C539	2017	NA	2017	2017	Stage not determined	Unknown	Unknown	Unknown	Unknown	Malignant	Unknown	Yes	Unknown	Yes	NA	Alive	Histology of Primary	0	64	≥50	0
C539	2017	2019	2017	2019	Stage 2	Unknown	Unknown	Unknown	Unknown	Malignant	Unknown	Yes	Unknown	Yes	This cancer	Dead	Histology of Primary	1	60	≥50	15.1786
C539	2017	2018	2017	2018	Stage 4	Unknown	Unknown	Positive	Unknown	Malignant	Unknown	Yes	Unknown	Yes	This cancer	Dead	Histology of Primary	1	34	≤39	8.87064
C539	2017	NA	2017	2018	Stage 3	Unknown	Unknown	Positive	Unknown	Malignant	Unknown	Unknown	Unknown	No	NA	Alive	Histology of Primary	0	82	≥50	7.68789
C539	2017	NA	2017	2020	Stage not determined	Unknown	Unknown	Unknown	Unknown	Malignant	Unknown	Unknown	Unknown	No	NA	Alive	Histology of Primary	0	50	≥50	36.7967
C539	2017	2018	2017	2018	Stage not determined	Unknown	Unknown	Unknown	Unknown	Malignant	Unknown	Unknown	Unknown	No	This cancer	Dead	Histology of Primary	1	45	40-49	2.23409
C539	2017	NA	2017	2018	Stage not determined	Unknown	Unknown	Unknown	Unknown	Malignant	Unknown	Unknown	Unknown	No	NA	Alive	Histology of Primary	0	49	40-49	1.577
C539	2017	2017	2017	2017	Stage not determined	Unknown	Unknown	Positive	Unknown	Malignant	Unknown	Unknown	Unknown	No	This cancer	Dead	Histology of Primary	1	39	≤39	0.197125
C539	2017	NA	2017	2018	Stage 3	Unknown	Unknown	Positive	Unknown	Malignant	Unknown	Unknown	Unknown	No	NA	Alive	Histology of Primary	0	35	≤39	13.3388
C539	2017	2019	2017	2019	Stage 4	Unknown	Unknown	Positive	Unknown	Malignant	Unknown	Yes	Unknown	Yes	This cancer	Dead	Histology of Primary	1	35	≤39	14.193
C539	2017	2018	2017	2018	Stage 3	Unknown	Unknown	Positive	Unknown	Malignant	Unknown	Yes	Unknown	Yes	This cancer	Dead	Histology of Primary	1	34	≤39	11.4004
C539	2017	2018	2017	2018	Stage not determined	Unknown	Unknown	Unknown	Unknown	Malignant	Unknown	Unknown	Unknown	No	This cancer	Dead	Histology of Primary	1	35	≤39	6.30801
C539	2017	NA	2017	2017	Stage not determined	Unknown	Unknown	Unknown	Unknown	Malignant	Unknown	Unknown	Unknown	No	NA	Alive	Histology of Primary	0	34	≤39	0
C539	2017	NA	2017	2017	Stage not determined	Unknown	Unknown	Unknown	Unknown	Malignant	Unknown	Unknown	Unknown	No	NA	Alive	Histology of Primary	0	43	40-49	0.919918
C539	2017	NA	2017	2017	Stage not determined	Unknown	Unknown	Unknown	Unknown	Malignant	Unknown	Unknown	Unknown	No	NA	Alive	Histology of Primary	0	40	40-49	0
C539	2017	2018	2017	2018	Stage 3	Unknown	Unknown	Positive	Unknown	Malignant	Unknown	Yes	Unknown	Yes	This cancer	Dead	Histology of Primary	1	33	≤39	6.2423
C539	2017	NA	2017	2017	Stage not determined	Unknown	Unknown	Unknown	Unknown	Malignant	Unknown	Unknown	Unknown	No	NA	Alive	Histology of Primary	0	37	≤39	0
C539	2017	NA	2017	2018	Stage 2	Unknown	Unknown	Positive	Unknown	Malignant	Unknown	Unknown	Unknown	No	NA	Alive	Histology of Primary	0	42	40-49	9.59343
C539	2017	NA	2017	2017	Stage not determined	Unknown	Unknown	Unknown	Unknown	Malignant	Unknown	Unknown	Unknown	No	NA	Alive	Histology of Primary	0	27	≤39	0
C539	2017	NA	2017	2018	Stage 2	Unknown	Unknown	Positive	Unknown	Malignant	Unknown	Unknown	Unknown	No	NA	Alive	Histology of Primary	0	33	≤39	7.49076
C539	2017	NA	2017	2017	Stage not determined	Unknown	Unknown	Unknown	Unknown	Malignant	Unknown	Unknown	Unknown	No	NA	Alive	Histology of Primary	0	61	≥50	0
C539	2017	NA	2017	2017	Stage not determined	Unknown	Unknown	Unknown	Unknown	Malignant	Unknown	Unknown	Unknown	No	NA	Alive	Histology of Primary	0	40	40-49	0
C539	2017	NA	2017	2017	Stage not determined	Unknown	Unknown	Positive	Unknown	Malignant	Unknown	Unknown	Unknown	No	NA	Alive	Histology of Primary	0	43	40-49	0.0985626
C539	2017	NA	2017	2017	Stage 1	No	Unknown	Unknown	Unknown	Malignant	Unknown	Unknown	Unknown	No	NA	Alive	Histology of Primary	0	40	40-49	0
C539	2017	NA	2017	2017	Stage not determined	Unknown	Unknown	Unknown	Unknown	Malignant	Unknown	Unknown	Unknown	No	NA	Alive	Histology of Primary	0	37	≤39	0
C539	2017	2018	2017	2019	Stage 4	Unknown	Unknown	Positive	Unknown	Malignant	Unknown	Yes	Unknown	Yes	This cancer	Dead	Histology of Primary	1	53	≥50	11.269
C539	2017	NA	2017	2017	Stage not determined	Unknown	Unknown	Unknown	Unknown	Malignant	Unknown	Unknown	Unknown	No	NA	Alive	Histology of Primary	0	66	≥50	0
C539	2017	NA	2017	2018	Stage not determined	Unknown	Unknown	Unknown	Unknown	Malignant	Unknown	Unknown	Unknown	No	NA	Alive	Histology of Primary	0	31	≤39	5.05955
C539	2017	NA	2017	2017	Stage not determined	Unknown	Unknown	Unknown	Unknown	Malignant	Unknown	Unknown	Unknown	No	NA	Alive	Histology of Primary	0	67	≥50	0
C539	2017	2020	2017	2020	Stage 1	Unknown	Unknown	Positive	Unknown	Malignant	Unknown	Unknown	Unknown	No	This cancer	Dead	Histology of Primary	1	65	≥50	34.2998
C539	2017	2018	2017	2018	Stage not determined	Unknown	Unknown	Positive	Unknown	Malignant	Unknown	Unknown	Unknown	No	This cancer	Dead	Histology of Primary	1	31	≤39	7.52361
C539	2017	NA	2017	2018	Stage 3	Unknown	Unknown	Positive	Unknown	Malignant	Unknown	Unknown	Unknown	No	NA	Alive	Histology of Primary	0	52	≥50	2.29979
C539	2017	NA	2017	2017	Stage not determined	Unknown	Unknown	Unknown	Unknown	Malignant	Unknown	Unknown	Unknown	No	NA	Alive	Histology of Primary	0	42	40-49	0
C539	2017	NA	2017	2018	Stage not determined	Unknown	Unknown	Unknown	Unknown	Malignant	Unknown	Unknown	Unknown	No	NA	Alive	Histology of Primary	0	60	≥50	0.0657084
C539	2018	NA	2018	2019	Stage 2	Unknown	Unknown	Unknown	Unknown	Malignant	Unknown	Unknown	Unknown	No	NA	Alive	Histology of Primary	0	39	≤39	13.6674
C539	2018	NA	2018	2019	Stage not determined	Unknown	Unknown	Unknown	Unknown	Malignant	Unknown	Unknown	Unknown	No	NA	Alive	Histology of Primary	0	33	≤39	12.7474
C539	2018	NA	2018	2018	Stage 2	Unknown	Unknown	Unknown	Unknown	Malignant	Unknown	Yes	Unknown	Yes	NA	Alive	Histology of Primary	0	38	≤39	0
C539	2018	NA	2018	2019	Stage 2	Unknown	Unknown	Positive	Unknown	Malignant	Unknown	Yes	Unknown	Yes	NA	Alive	Histology of Primary	0	67	≥50	13.7988
C539	2018	NA	2018	2018	Stage not determined	Unknown	Unknown	Positive	Unknown	Malignant	Yes	Yes	Unknown	Yes	NA	Alive	Histology of Primary	0	47	40-49	4.13963
C539	2018	NA	2018	2021	Stage 2	Unknown	Unknown	Positive	Unknown	Malignant	Unknown	Yes	Unknown	Yes	NA	Alive	Histology of Primary	0	61	≥50	44.4846
C539	2018	2020	2018	2018	Stage 2	Unknown	Unknown	Unknown	Unknown	Malignant	Unknown	Yes	Unknown	Yes	This cancer	Dead	Histology of Primary	1	63	≥50	28.0246
C539	2018	2019	2018	2019	Stage 3	Unknown	Unknown	Unknown	Unknown	Malignant	Yes	Yes	NA	Yes	This cancer	Dead	Histology of Primary	1	46	40-49	11.269
C539	2018	2023	2018	2023	Stage 1	Unknown	Unknown	Positive	Unknown	Malignant	No	Yes	Yes	Yes	This cancer	Dead	Histology of Primary	1	47	40-49	62.5544
C539	2018	NA	2018	2018	Stage not determined	Unknown	Unknown	Unknown	Unknown	Malignant	Unknown	Unknown	Unknown	No	NA	Alive	Histology of Primary	0	34	≤39	0
C539	2018	2018	2018	2018	Stage 3	Unknown	Unknown	Unknown	Unknown	Malignant	Yes	Yes	Unknown	Yes	This cancer	Dead	Histology of Primary	1	37	≤39	5.32238
C539	2018	2019	2018	2020	Stage 3	Unknown	Unknown	Unknown	Unknown	Malignant	Unknown	Unknown	Unknown	No	This cancer	Dead	Histology of Primary	1	55	≥50	18.8583
C539	2018	2019	2018	2019	Stage 3	Unknown	Unknown	Positive	Unknown	Malignant	Unknown	Unknown	Unknown	No	This cancer	Dead	Histology of Primary	1	59	≥50	12.5503
C539	2018	2019	2018	2019	Stage 4	Unknown	Unknown	Positive	Unknown	Malignant	Unknown	Yes	Unknown	Yes	This cancer	Dead	Histology of Primary	1	41	40-49	10.152
C539	2018	NA	2018	2018	Stage 4	Unknown	Unknown	Unknown	Unknown	Malignant	Unknown	Unknown	Unknown	No	NA	Alive	Histology of Primary	0	38	≤39	0.0657084
C539	2018	2018	2018	2018	Stage 2	Unknown	Unknown	Positive	Unknown	Malignant	Unknown	Unknown	Unknown	No	This cancer	Dead	Histology of Primary	1	57	≥50	8.37782
C539	2018	2018	2018	2018	Stage 2	Unknown	Unknown	Unknown	Unknown	Malignant	Unknown	Unknown	Unknown	No	This cancer	Dead	Histology of Primary	1	42	40-49	9.42916
C539	2018	NA	2018	2018	Stage not determined	Unknown	Unknown	Positive	Unknown	Malignant	Unknown	Unknown	Unknown	No	NA	Alive	Histology of Primary	0	46	40-49	0.131417
C539	2018	NA	2018	2020	Stage 4	No	No	Unknown	No	Malignant	Unknown	Yes	Yes	Yes	NA	Alive	Histology of Primary	0	53	≥50	27.5975
C539	2018	2018	2018	2018	Stage 4	Unknown	Unknown	Positive	Unknown	Malignant	Unknown	Yes	Unknown	Yes	This cancer	Dead	Histology of Primary	1	63	≥50	5.4538
C539	2018	2019	2018	2019	Stage 3	Unknown	Unknown	Positive	Unknown	Malignant	Unknown	Yes	Unknown	Yes	This cancer	Dead	Histology of Primary	1	31	≤39	10.2505
C539	2018	NA	2018	2018	Stage 4	Unknown	Unknown	Unknown	Unknown	Malignant	Unknown	Unknown	Unknown	No	NA	Alive	Histology of Primary	0	51	≥50	0.558522
C539	2018	NA	2018	2019	Stage 3	Unknown	Unknown	Positive	Unknown	Malignant	Unknown	Yes	Unknown	Yes	NA	Alive	Histology of Primary	0	42	40-49	10.4805
C539	2018	NA	2018	2018	Stage not determined	Unknown	Unknown	Unknown	Unknown	Malignant	Unknown	Yes	Unknown	Yes	NA	Alive	Histology of Primary	0	71	≥50	1.9384
C539	2018	2019	2018	2019	Stage 3	Unknown	Unknown	Unknown	Unknown	Malignant	Yes	Yes	Unknown	Yes	This cancer	Dead	Histology of Primary	1	44	40-49	12.1232
C539	2018	NA	2018	2018	Stage 2	Unknown	Unknown	Unknown	Unknown	Malignant	Unknown	Yes	Unknown	Yes	NA	Alive	Histology of Primary	0	58	≥50	0
C539	2018	NA	2018	2018	Stage not determined	Unknown	Unknown	Unknown	Unknown	Malignant	Unknown	Unknown	Unknown	No	NA	Alive	Histology of Primary	0	18	≤39	0
C539	2018	NA	2018	2018	Stage not determined	Unknown	Unknown	Unknown	Unknown	Malignant	Unknown	Yes	Unknown	Yes	NA	Alive	Histology of Primary	0	46	40-49	5.25667
C539	2018	NA	2018	2018	Stage not determined	Unknown	Unknown	Unknown	Unknown	Malignant	Unknown	Unknown	Unknown	No	NA	Alive	Histology of Primary	0	53	≥50	0.558522
C539	2018	NA	2018	2018	Stage not determined	Unknown	Unknown	Unknown	Unknown	Malignant	Unknown	Unknown	Unknown	No	NA	Alive	Histology of Primary	0	70	≥50	0.197125
C539	2018	NA	2018	2018	Stage not determined	Unknown	Unknown	Unknown	Unknown	Malignant	Unknown	Unknown	Unknown	No	NA	Alive	Histology of Primary	0	50	≥50	0
C539	2018	NA	2018	2020	Stage 2	Unknown	Unknown	Unknown	Unknown	Malignant	Unknown	Yes	Unknown	Yes	NA	Alive	Histology of Primary	0	35	≤39	26.2834
C539	2018	NA	2018	2018	Stage 2	Unknown	Unknown	Unknown	Unknown	Malignant	Unknown	Unknown	Unknown	No	NA	Alive	Histology of Primary	0	80	≥50	0
C539	2018	NA	2018	2023	Stage 3	No	Yes	Positive	No	Malignant	Unknown	Yes	Yes	Yes	NA	Alive	Histology of Primary	0	59	≥50	61.9959
C539	2018	2018	2018	2018	Stage 2	Unknown	Unknown	Unknown	Unknown	Malignant	Unknown	Unknown	Unknown	No	This cancer	Dead	Histology of Primary	1	49	40-49	1.21561
C539	2018	NA	2018	2018	Stage 2	Unknown	Unknown	Unknown	Unknown	Malignant	Unknown	Unknown	Unknown	No	NA	Alive	Histology of Primary	0	45	40-49	0
C539	2018	NA	2018	2018	Stage not determined	Unknown	Unknown	Unknown	Unknown	Malignant	Unknown	Unknown	Unknown	No	NA	Alive	Histology of Primary	0	39	≤39	0
C539	2018	NA	2018	2019	Stage not determined	Unknown	Unknown	Unknown	Unknown	Malignant	Unknown	Unknown	Unknown	No	NA	Alive	Histology of Primary	0	37	≤39	17.3142
C539	2018	2020	2018	2020	Stage not determined	Unknown	Unknown	Unknown	Unknown	Malignant	Unknown	Unknown	Unknown	No	This cancer	Dead	Histology of Primary	1	54	≥50	29.8316
C539	2018	2019	2018	2019	Stage 3	Unknown	Unknown	Positive	Unknown	Malignant	Unknown	Yes	Unknown	Yes	This cancer	Dead	Histology of Primary	1	38	≤39	8.11499
C539	2018	NA	2018	2018	Stage not determined	Unknown	Unknown	Unknown	Unknown	Malignant	Unknown	Unknown	Unknown	No	NA	Alive	Histology of Primary	0	51	≥50	0
C539	2018	2018	2018	2018	Stage 3	Unknown	Unknown	Positive	Unknown	Malignant	Unknown	Unknown	Unknown	No	This cancer	Dead	Histology of Primary	1	44	40-49	7.26078
C539	2018	NA	2018	2018	Stage 3	Unknown	Unknown	Unknown	Unknown	Malignant	Unknown	Unknown	Unknown	No	NA	Alive	Histology of Primary	0	35	≤39	0
C539	2018	2018	2018	2018	Stage 3	No	No	Positive	No	Malignant	Unknown	Unknown	Yes	Yes	This cancer	Alive	Histology of Primary	1	32	≤39	0.164271
C539	2018	2019	2018	2019	Stage 3	Unknown	Unknown	Positive	Unknown	Malignant	Unknown	Yes	Unknown	Yes	This cancer	Dead	Histology of Primary	1	61	≥50	12.7474
C539	2018	NA	2018	2018	Stage not determined	Unknown	Unknown	Unknown	Unknown	Malignant	Unknown	Unknown	Unknown	No	NA	Alive	Histology of Primary	0	67	≥50	0
C539	2018	NA	2018	2018	Stage 2	Unknown	Unknown	Positive	Unknown	Malignant	Unknown	Unknown	Unknown	No	NA	Alive	Histology of Primary	0	54	≥50	0.295688
C539	2018	NA	2018	2018	Stage 2	Unknown	Unknown	Positive	Unknown	Malignant	Yes	Yes	Unknown	Yes	NA	Alive	Histology of Primary	0	32	≤39	0.394251
C539	2018	NA	2018	2018	Stage 3	Unknown	Unknown	Positive	Unknown	Malignant	Unknown	Yes	Unknown	Yes	NA	Alive	Histology of Primary	0	33	≤39	3.41684
C539	2018	NA	2018	2018	Stage not determined	Unknown	Unknown	Unknown	Unknown	Malignant	Unknown	Unknown	Unknown	No	NA	Alive	Histology of Primary	0	40	40-49	0
C539	2018	NA	2018	2018	Stage 1	Unknown	Unknown	Positive	Unknown	Malignant	Unknown	Unknown	Unknown	No	NA	Alive	Histology of Primary	0	42	40-49	0.131417
C539	2018	NA	2018	2019	Stage not determined	Unknown	Unknown	Unknown	Unknown	Malignant	Unknown	Yes	Yes	Yes	NA	Alive	Histology of Primary	0	41	40-49	12.0903
C539	2018	2019	2018	2019	Stage 3	Unknown	Unknown	Positive	Unknown	Malignant	Unknown	Yes	Unknown	Yes	This cancer	Dead	Histology of Primary	1	48	40-49	11.7947
C539	2018	2019	2018	2019	Stage 2	Unknown	Unknown	Unknown	Unknown	Malignant	Unknown	Unknown	Unknown	No	This cancer	Dead	Histology of Primary	1	56	≥50	6.96509
C539	2018	NA	2018	2018	Stage 2	Unknown	Unknown	Unknown	Unknown	Malignant	Unknown	Yes	Unknown	Yes	NA	Alive	Histology of Primary	0	48	40-49	0.229979
C539	2018	2019	2018	2019	Stage 2	Unknown	Unknown	Positive	Unknown	Malignant	Unknown	Yes	Unknown	Yes	This cancer	Dead	Histology of Primary	1	29	≤39	16.5914
C539	2018	NA	2018	2019	Stage not determined	Unknown	Unknown	Unknown	Unknown	Malignant	Unknown	Yes	Unknown	Yes	NA	Alive	Histology of Primary	0	70	≥50	8.34497
C539	2018	NA	2018	2018	Stage 3	Unknown	Unknown	Positive	Unknown	Malignant	Unknown	Yes	Unknown	Yes	NA	Alive	Histology of Primary	0	38	≤39	4.59959
C539	2018	NA	2018	2018	Stage 2	Unknown	Unknown	Unknown	Unknown	Malignant	Unknown	Yes	Unknown	Yes	NA	Alive	Histology of Primary	0	45	40-49	1.90554
C539	2018	2023	2018	2023	Stage 2	Unknown	Unknown	Positive	Unknown	Malignant	Unknown	Yes	Unknown	Yes	This cancer	Dead	Histology of Primary	1	52	≥50	65.9055
C539	2018	NA	2018	2019	Stage not determined	Unknown	Unknown	Unknown	Unknown	Malignant	Unknown	Unknown	Unknown	No	NA	Alive	Histology of Primary	0	59	≥50	8.44353
C539	2018	NA	2018	2018	Stage not determined	Unknown	Unknown	Unknown	Unknown	Malignant	Unknown	Yes	Unknown	Yes	NA	Alive	Histology of Primary	0	42	40-49	4.23819
C539	2018	2018	2018	2018	Stage 3	Unknown	Unknown	Positive	Unknown	Malignant	Unknown	Yes	Unknown	Yes	This cancer	Dead	Histology of Primary	1	34	≤39	1.08419
C539	2018	NA	2018	2018	Stage 3	Unknown	Unknown	Unknown	Unknown	Malignant	Unknown	Yes	Unknown	Yes	NA	Alive	Histology of Primary	0	65	≥50	1.60986
C539	2018	NA	2018	2022	Stage not determined	Unknown	Unknown	Unknown	Unknown	Malignant	Unknown	Yes	Unknown	Yes	NA	Alive	Histology of Primary	0	45	40-49	44.4189
C539	2018	2019	2018	2019	Stage 3	Unknown	Unknown	Unknown	Unknown	Malignant	Unknown	Unknown	Unknown	No	This cancer	Dead	Histology of Primary	1	35	≤39	7.52361
C539	2018	2019	2018	2019	Stage 1	Unknown	Unknown	Positive	Unknown	Malignant	Unknown	Yes	Yes	Yes	This cancer	Dead	Histology of Primary	1	45	40-49	9.49487
C539	2018	2019	2018	2019	Stage 4	Unknown	Unknown	Unknown	Unknown	Malignant	Unknown	Yes	Unknown	Yes	This cancer	Dead	Histology of Primary	1	55	≥50	8.37782
C539	2018	2018	2018	2018	Stage 2	Unknown	Unknown	Unknown	Unknown	Malignant	Unknown	Unknown	Unknown	No	This cancer	Dead	Histology of Primary	1	54	≥50	0.197125
C539	2018	2022	2018	2022	Stage 3	No	Unknown	Negative	Unknown	Malignant	Unknown	Yes	Unknown	Yes	This cancer	Dead	Histology of Primary	1	68	≥50	52.1396
C539	2018	NA	2018	2020	Stage not determined	Unknown	Unknown	Positive	Unknown	Malignant	Unknown	Yes	Unknown	Yes	NA	Alive	Histology of Primary	0	34	≤39	17.7084
C539	2018	2022	2018	2022	Stage 2	No	No	Negative	No	Malignant	Yes	Yes	Yes	Yes	This cancer	Dead	Histology of Primary	1	62	≥50	50.0041
C539	2018	NA	2018	2018	Stage 2	Unknown	Unknown	Unknown	Unknown	Malignant	Unknown	Unknown	Unknown	No	NA	Alive	Histology of Primary	0	35	≤39	0
C539	2018	NA	2018	2022	Stage not determined	Unknown	Unknown	Unknown	Unknown	Malignant	Unknown	Unknown	Unknown	No	NA	Alive	Histology of Primary	0	35	≤39	44.0903
C539	2018	NA	2018	2023	Stage 2	Unknown	Unknown	Positive	Unknown	Malignant	Yes	Yes	Yes	Yes	NA	Alive	Histology of Primary	0	54	≥50	55.0965
C539	2018	2019	2018	2019	Stage 2	Unknown	Unknown	Positive	Unknown	Malignant	Unknown	Yes	Unknown	Yes	This cancer	Dead	Histology of Primary	1	41	40-49	11.3347
C539	2018	NA	2018	2018	Stage 2	Unknown	Unknown	Unknown	Unknown	Malignant	Unknown	Yes	Unknown	Yes	NA	Alive	Histology of Primary	0	45	40-49	1.41273
C539	2018	NA	2018	2023	Stage 2	No	No	Negative	Yes	Malignant	Unknown	Yes	Unknown	Yes	NA	Alive	Histology of Primary	0	58	≥50	62.2259
C539	2018	NA	2018	2021	Stage 1	Unknown	Unknown	Unknown	Unknown	Malignant	Yes	Yes	Yes	Yes	NA	Alive	Histology of Primary	0	35	≤39	35.2854
C539	2018	NA	2018	2018	Stage not determined	Unknown	Unknown	Unknown	Unknown	Malignant	Unknown	Unknown	Unknown	No	NA	Alive	Histology of Primary	0	39	≤39	0
C539	2018	NA	2018	2018	Stage not determined	Unknown	Unknown	Unknown	Unknown	Malignant	Unknown	Unknown	Unknown	No	NA	Alive	Histology of Primary	0	68	≥50	0
C539	2018	NA	2018	2018	Stage 1	Unknown	Unknown	Positive	Unknown	Malignant	Unknown	Unknown	Unknown	No	NA	Alive	Histology of Primary	0	33	≤39	0.0657084
C539	2018	NA	2018	2018	Stage not determined	Unknown	Unknown	Unknown	Unknown	Malignant	Unknown	Unknown	Unknown	No	NA	Alive	Histology of Primary	0	59	≥50	0
C539	2018	NA	2018	2020	Stage 3	Unknown	Unknown	Positive	Unknown	Malignant	Unknown	Yes	Unknown	Yes	NA	Alive	Histology of Primary	0	49	40-49	16.8214
C539	2018	NA	2018	2022	Stage 2	Unknown	Unknown	Positive	Unknown	Malignant	Yes	Yes	Yes	Yes	NA	Alive	Histology of Primary	0	36	≤39	40.9363
C539	2018	NA	2018	2019	Stage 3	Unknown	Unknown	Positive	Unknown	Malignant	Unknown	Yes	Unknown	Yes	NA	Alive	Histology of Primary	0	76	≥50	4.23819
C539	2018	NA	2018	2023	Stage 2	No	No	Positive	No	Malignant	Unknown	Yes	Unknown	Yes	NA	Alive	Histology of Primary	0	43	40-49	56.7721
C539	2018	NA	2018	2018	Stage not determined	Unknown	Unknown	Unknown	Unknown	Malignant	Unknown	Unknown	Unknown	No	NA	Alive	Histology of Primary	0	60	≥50	0
C539	2018	NA	2018	2018	Stage not determined	Unknown	Unknown	Unknown	Unknown	Malignant	Unknown	Unknown	Unknown	No	NA	Alive	Histology of Primary	0	52	≥50	0
C539	2018	NA	2018	2020	Stage 2	Unknown	Unknown	Unknown	Unknown	Malignant	Unknown	Unknown	Unknown	No	NA	Alive	Histology of Primary	0	56	≥50	17.117
C539	2018	2019	2018	2019	Stage 3	Unknown	Unknown	Positive	Unknown	Malignant	Unknown	Yes	Unknown	Yes	This cancer	Dead	Histology of Primary	1	35	≤39	3.12115
C539	2018	NA	2018	2019	Stage 2	Unknown	Unknown	Positive	Unknown	Malignant	Unknown	Unknown	Unknown	No	NA	Alive	Histology of Primary	0	36	≤39	5.51951
C539	2018	2018	2018	2018	Stage 3	Unknown	Unknown	Positive	Unknown	Malignant	Unknown	Yes	Unknown	Yes	This cancer	Dead	Histology of Primary	1	42	40-49	1.34702
C539	2018	NA	2018	2019	Stage not determined	Unknown	Unknown	Negative	Unknown	Malignant	Unknown	Yes	Unknown	Yes	NA	Alive	Histology of Primary	0	70	≥50	2.39836
C539	2018	NA	2018	2019	Stage 3	Unknown	Unknown	Unknown	Unknown	Malignant	Unknown	Yes	Unknown	Yes	NA	Alive	Histology of Primary	0	39	≤39	4.6653
C539	2018	NA	2018	2018	Stage not determined	Unknown	Unknown	Positive	Unknown	Malignant	Unknown	Unknown	Unknown	No	NA	Alive	Histology of Primary	0	47	40-49	0
C539	2018	NA	2018	2019	Stage not determined	Unknown	Unknown	Positive	Unknown	Malignant	Unknown	Yes	Unknown	Yes	NA	Alive	Histology of Primary	0	43	40-49	6.96509
C539	2018	NA	2018	2019	Stage not determined	Unknown	Unknown	Negative	Unknown	Malignant	Unknown	Yes	Unknown	Yes	NA	Alive	Histology of Primary	0	86	≥50	2.13552
C539	2018	NA	2018	2019	Stage not determined	Unknown	Unknown	Unknown	Unknown	Malignant	Unknown	Yes	Unknown	Yes	NA	Alive	Histology of Primary	0	29	≤39	2.43121
C539	2018	2019	2018	2019	Stage 3	Unknown	Unknown	Positive	Unknown	Malignant	Unknown	Yes	Unknown	Yes	This cancer	Dead	Histology of Primary	1	35	≤39	9.06776
C539	2018	NA	2018	2019	Stage 2	Unknown	Unknown	Positive	Unknown	Malignant	Unknown	Yes	Unknown	Yes	NA	Alive	Histology of Primary	0	35	≤39	2.75975
C539	2018	NA	2018	2018	Stage not determined	Unknown	Unknown	Positive	Unknown	Malignant	Unknown	Unknown	Unknown	No	NA	Alive	Histology of Primary	0	85	≥50	0
C539	2018	NA	2018	2019	Stage not determined	Unknown	Unknown	Unknown	Unknown	Malignant	Unknown	Unknown	Unknown	No	NA	Alive	Histology of Primary	0	45	40-49	1.87269
C539	2018	2021	2018	2021	Stage 2	Unknown	Unknown	Negative	Unknown	Malignant	Unknown	Unknown	Unknown	No	This cancer	Dead	Histology of Primary	1	58	≥50	29.2402
C539	2018	NA	2018	2021	Stage 2	Unknown	Unknown	Negative	Unknown	Malignant	Yes	Yes	Unknown	Yes	NA	Alive	Histology of Primary	0	52	≥50	35.5811
C539	2018	NA	2018	2019	Stage 3	Unknown	Unknown	Unknown	Unknown	Malignant	Unknown	Unknown	Unknown	No	NA	Alive	Histology of Primary	0	75	≥50	1.60986
C539	2018	NA	2018	2019	Stage not determined	Unknown	Unknown	Unknown	Unknown	Malignant	Unknown	Unknown	Unknown	No	NA	Alive	Histology of Primary	0	45	40-49	3.54825
C539	2018	NA	2018	2018	Stage 2	Unknown	Unknown	Positive	Unknown	Malignant	Unknown	Yes	Unknown	Yes	NA	Alive	Histology of Primary	0	62	≥50	0.492813
C539	2018	2019	2018	2019	Stage 3	Unknown	Unknown	Unknown	Unknown	Malignant	Unknown	Yes	Unknown	Yes	This cancer	Dead	Histology of Primary	1	41	40-49	4.6653
C539	2018	NA	2018	2022	Stage 3	Unknown	Unknown	Positive	Unknown	Malignant	Unknown	Unknown	Unknown	No	NA	Alive	Histology of Primary	0	43	40-49	41.9548
C539	2018	NA	2018	2019	Stage 2	Unknown	Unknown	Positive	Unknown	Malignant	Unknown	No	Unknown	No	NA	Alive	Histology of Primary	0	44	40-49	7.49076
C539	2018	2020	2018	2020	Stage 2	Unknown	Unknown	Positive	Unknown	Malignant	Unknown	Yes	Unknown	Yes	This cancer	Dead	Histology of Primary	1	44	40-49	22.3737
C539	2018	2021	2018	2021	Stage 3	Unknown	Unknown	Positive	Unknown	Malignant	Unknown	Unknown	Unknown	No	This cancer	Dead	Histology of Primary	1	44	40-49	35.8439
C539	2018	2022	2018	2022	Stage 2	Unknown	Unknown	Negative	Unknown	Malignant	Unknown	Yes	Unknown	Yes	This cancer	Alive	Histology of Primary	1	53	≥50	37.0595
C539	2018	NA	2018	2021	Stage 2	Unknown	Unknown	Positive	Unknown	Malignant	Unknown	Unknown	Unknown	No	NA	Alive	Histology of Primary	0	40	40-49	33.9713
C539	2018	2019	2018	2019	Stage 3	Unknown	Unknown	Positive	Unknown	Malignant	Unknown	Yes	Unknown	Yes	This cancer	Dead	Histology of Primary	1	42	40-49	12.7803
C539	2018	2019	2018	2019	Stage 2	Unknown	Unknown	Positive	Unknown	Malignant	Unknown	Yes	Unknown	Yes	This cancer	Dead	Histology of Primary	1	38	≤39	4.23819
C539	2018	NA	2018	2019	Stage 2	Unknown	Unknown	Unknown	Unknown	Malignant	Unknown	Unknown	Unknown	No	NA	Alive	Histology of Primary	0	32	≤39	3.38398
C539	2018	NA	2018	2018	Stage not determined	Unknown	Unknown	Unknown	Unknown	Malignant	Unknown	Unknown	Unknown	No	NA	Alive	Histology of Primary	0	63	≥50	0
C539	2018	2019	2018	2019	Stage not determined	Unknown	Unknown	Unknown	Unknown	Malignant	Unknown	Unknown	Unknown	No	This cancer	Dead	Histology of Primary	1	41	40-49	2.39836
C539	2018	NA	2018	2019	Stage not determined	Unknown	Unknown	Unknown	Unknown	Malignant	Unknown	Unknown	Unknown	No	NA	Alive	Histology of Primary	0	36	≤39	1.64271
C539	2018	NA	2018	2019	Stage not determined	Unknown	Unknown	Unknown	Unknown	Malignant	Unknown	Unknown	Unknown	No	NA	Alive	Histology of Primary	0	63	≥50	2.69405
C539	2018	NA	2018	2019	Stage not determined	Unknown	Unknown	Unknown	Unknown	Malignant	Unknown	Unknown	Unknown	No	NA	Alive	Histology of Primary	0	61	≥50	1.28131
C539	2018	NA	2018	2019	Stage not determined	Unknown	Unknown	Unknown	Unknown	Malignant	Unknown	Unknown	Unknown	No	NA	Alive	Histology of Primary	0	61	≥50	1.28131
C539	2018	2019	2018	2019	Stage not determined	Unknown	Unknown	Negative	Unknown	Malignant	Unknown	Yes	Unknown	Yes	This cancer	Alive	Histology of Primary	1	46	40-49	9.13347
C539	2018	NA	2018	2019	Stage not determined	Unknown	Unknown	Unknown	Unknown	Malignant	Unknown	Unknown	Unknown	No	NA	Alive	Histology of Primary	0	39	≤39	1.24846
C539	2018	2019	2018	2019	Stage 3	Unknown	Unknown	Unknown	Unknown	Malignant	Unknown	Unknown	Unknown	No	This cancer	Dead	Histology of Primary	1	36	≤39	0.262834
C539	2018	NA	2018	2019	Stage not determined	Unknown	Unknown	Unknown	Unknown	Malignant	Unknown	Unknown	Unknown	No	NA	Alive	Histology of Primary	0	50	≥50	2.20123
C539	2019	NA	2019	2019	Stage 3	Unknown	Unknown	Positive	Unknown	Malignant	Unknown	Unknown	Unknown	No	NA	Alive	Histology of Primary	0	43	40-49	8.67351
C539	2019	NA	2019	2019	Stage 3	Unknown	Unknown	Unknown	Unknown	Malignant	Unknown	Unknown	Unknown	No	NA	Alive	Histology of Primary	0	66	≥50	4.23819
C539	2019	NA	2019	2020	Stage 2	No	No	Negative	No	Malignant	Unknown	No	Unknown	No	NA	Alive	Histology of Primary	0	63	≥50	16.4928
C539	2019	NA	2019	2019	Stage 3	Unknown	Unknown	Positive	Unknown	Malignant	Unknown	Yes	Unknown	Yes	NA	Alive	Histology of Primary	0	34	≤39	0
C539	2019	NA	2019	2020	Stage 2	Unknown	Unknown	Positive	Unknown	Malignant	Unknown	No	Unknown	No	NA	Alive	Histology of Primary	0	42	40-49	11.5647
C539	2019	NA	2019	2019	Stage not determined	Unknown	Unknown	Unknown	Unknown	Malignant	Unknown	Unknown	Unknown	No	NA	Alive	Histology of Primary	0	42	40-49	0
C539	2019	2019	2019	2019	Stage 2	Unknown	Unknown	Positive	Unknown	Malignant	Unknown	Unknown	Unknown	No	This cancer	Dead	Histology of Primary	1	33	≤39	1.80698
C539	2019	2019	2019	2019	Stage 2	Unknown	Unknown	Positive	Unknown	Malignant	Unknown	Unknown	Unknown	No	This cancer	Dead	Histology of Primary	1	43	40-49	5.0924
C539	2019	NA	2019	2019	Stage 2	Unknown	Unknown	Positive	Unknown	Malignant	Unknown	No	Unknown	No	NA	Alive	Histology of Primary	0	52	≥50	1.05133
C539	2019	NA	2019	2020	Stage 1	Unknown	Unknown	Positive	Unknown	Malignant	Unknown	No	Unknown	No	NA	Alive	Histology of Primary	0	35	≤39	16.2628
C539	2019	2019	2019	2019	Stage 4	Unknown	Unknown	Positive	Unknown	Malignant	Unknown	No	Unknown	No	This cancer	Dead	Histology of Primary	1	39	≤39	8.90349
C539	2019	NA	2019	2019	Stage 2	Unknown	Unknown	Positive	Unknown	Malignant	Unknown	Yes	Unknown	Yes	NA	Alive	Histology of Primary	0	41	40-49	0.854209
C539	2019	2019	2019	2019	Stage 2	Unknown	Unknown	Positive	Unknown	Malignant	Unknown	No	Unknown	No	This cancer	Dead	Histology of Primary	1	42	40-49	10.2505
C539	2019	2020	2019	2020	Stage 3	Unknown	Unknown	Negative	Unknown	Malignant	Unknown	Unknown	Unknown	No	This cancer	Dead	Histology of Primary	1	39	≤39	18.4641
C539	2019	2020	2019	2020	Stage 2	Unknown	Unknown	Unknown	Unknown	Malignant	Unknown	No	Unknown	No	This cancer	Dead	Histology of Primary	1	51	≥50	10.5462
C539	2019	NA	2019	2019	Stage 3	Unknown	Unknown	Positive	Unknown	Malignant	Unknown	No	Unknown	No	NA	Alive	Histology of Primary	0	64	≥50	9.72485
C539	2019	NA	2019	2019	Stage 3	Unknown	Unknown	Positive	Unknown	Malignant	Yes	Yes	Unknown	Yes	NA	Alive	Histology of Primary	0	59	≥50	3.90965
C539	2019	NA	2019	2019	Stage 2	Unknown	Unknown	Unknown	Unknown	Malignant	Unknown	Unknown	Unknown	No	NA	Alive	Histology of Primary	0	68	≥50	6.43943
C539	2019	NA	2019	2019	Stage 1	Unknown	Unknown	Unknown	Unknown	Malignant	Unknown	Unknown	Unknown	No	NA	Alive	Histology of Primary	0	50	≥50	2.00411
C539	2019	NA	2019	2019	Stage 4	Unknown	Unknown	Unknown	Unknown	Malignant	Unknown	Unknown	Unknown	No	NA	Alive	Histology of Primary	0	55	≥50	8.80493
C539	2019	NA	2019	2019	Stage 2	Unknown	Unknown	Unknown	Unknown	Malignant	Unknown	No	Unknown	No	NA	Alive	Histology of Primary	0	37	≤39	2.43121
C539	2019	2020	2019	2020	Stage 3	Unknown	Unknown	Unknown	Unknown	Malignant	Unknown	No	Unknown	No	This cancer	Dead	Histology of Primary	1	47	40-49	13.9959
C539	2019	2020	2019	2020	Stage 3	Unknown	Unknown	Unknown	Unknown	Malignant	Unknown	No	Unknown	No	This cancer	Dead	Histology of Primary	1	64	≥50	19.7782
C539	2019	NA	2019	2019	Stage 1	Unknown	Unknown	Unknown	Unknown	Malignant	Unknown	Unknown	Unknown	No	NA	Alive	Histology of Primary	0	61	≥50	1.51129
C539	2019	NA	2019	2023	Stage 2	No	No	Positive	No	Malignant	Unknown	Yes	Yes	Yes	NA	Alive	Histology of Primary	0	47	40-49	53.8809
C539	2019	2021	2019	2021	Stage 2	Unknown	Unknown	Positive	Unknown	Malignant	Unknown	Yes	Yes	Yes	This cancer	Dead	Histology of Primary	1	50	≥50	23.9179
C539	2019	NA	2019	2019	Stage 2	Unknown	Unknown	Unknown	Unknown	Malignant	Unknown	No	Unknown	No	NA	Alive	Histology of Primary	0	37	≤39	3.38398
C539	2019	NA	2019	2020	Stage 2	Unknown	Unknown	Positive	Unknown	Malignant	Unknown	No	Unknown	No	NA	Alive	Histology of Primary	0	43	40-49	17.2485
C539	2019	NA	2019	2019	Stage 1	Unknown	Unknown	Unknown	Unknown	Malignant	Unknown	Unknown	Unknown	No	NA	Alive	Histology of Primary	0	39	≤39	0
C539	2019	NA	2019	2019	Stage 3	Unknown	Unknown	Positive	Unknown	Malignant	Unknown	No	Unknown	No	NA	Alive	Histology of Primary	0	44	40-49	6.6694
C539	2019	NA	2019	2021	Stage 2	Unknown	Unknown	Positive	Unknown	Malignant	Unknown	Yes	Unknown	Yes	NA	Alive	Histology of Primary	0	33	≤39	30.193
C539	2019	2019	2019	2019	Stage 3	Unknown	Unknown	Positive	Unknown	Malignant	Unknown	Unknown	Unknown	No	This cancer	Dead	Histology of Primary	1	61	≥50	2.82546
C539	2019	NA	2019	2019	Stage 2	Unknown	Unknown	Positive	Unknown	Malignant	Unknown	Unknown	Unknown	No	NA	Alive	Histology of Primary	0	43	40-49	2.10267
C539	2019	NA	2019	2019	Stage 1	Unknown	Unknown	Unknown	Unknown	Malignant	Unknown	No	Unknown	No	NA	Alive	Histology of Primary	0	35	≤39	5.8809
C539	2019	NA	2019	2019	Stage 1	Unknown	Unknown	Unknown	Unknown	Malignant	Unknown	Unknown	Unknown	No	NA	Alive	Histology of Primary	0	33	≤39	2.43121
C539	2019	2019	2019	2019	Stage 2	Unknown	Unknown	Positive	Unknown	Malignant	Yes	Yes	Unknown	Yes	This cancer	Dead	Histology of Primary	1	52	≥50	7.16222
C539	2019	NA	2019	2019	Stage not determined	Unknown	Unknown	Unknown	Unknown	Malignant	Unknown	Unknown	Unknown	No	NA	Alive	Histology of Primary	0	99	≥50	0
C539	2019	NA	2019	2019	Stage 2	Unknown	Unknown	Unknown	Unknown	Malignant	No	No	Unknown	No	NA	Alive	Histology of Primary	0	53	≥50	4.76386
C539	2019	NA	2019	2021	Stage 1	Unknown	Unknown	Positive	Unknown	Malignant	Unknown	No	Unknown	No	NA	Alive	Histology of Primary	0	44	40-49	30.3901
C539	2019	2022	2019	2022	Stage 1	No	No	Unknown	No	Malignant	Unknown	Yes	Unknown	Yes	This cancer	Dead	Histology of Primary	1	38	≤39	39.885
C539	2019	NA	2019	2020	Stage 2	Unknown	Unknown	Positive	Unknown	Malignant	Unknown	Unknown	Unknown	No	NA	Alive	Histology of Primary	0	48	40-49	12.9446
C539	2019	2019	2019	2019	Stage 3	Unknown	Unknown	Unknown	Unknown	Malignant	Unknown	Yes	Unknown	Yes	This cancer	Dead	Histology of Primary	1	82	≥50	6.93224
C539	2019	NA	2019	2019	Stage 2	Unknown	Unknown	Unknown	Unknown	Malignant	Yes	Yes	Unknown	Yes	NA	Alive	Histology of Primary	0	25	≤39	0.295688
C539	2019	NA	2019	2019	Stage 1	Unknown	Unknown	Unknown	Unknown	Malignant	Unknown	Unknown	Unknown	No	NA	Alive	Histology of Primary	0	46	40-49	1.87269
C539	2019	NA	2019	2024	Stage 2	No	No	Negative	No	Malignant	Yes	Yes	Yes	Yes	NA	Alive	Histology of Primary	0	67	≥50	57.7248
C539	2019	NA	2019	2019	Stage 1	Unknown	Unknown	Unknown	Unknown	Malignant	Unknown	No	Unknown	No	NA	Alive	Histology of Primary	0	41	40-49	2.49692
C539	2019	2020	2019	2020	Stage 2	Unknown	Unknown	Negative	Unknown	Malignant	Unknown	Unknown	Unknown	No	This cancer	Dead	Histology of Primary	1	40	40-49	18.2669
C539	2019	2020	2019	2020	Stage 1	Unknown	Unknown	Positive	Unknown	Malignant	Unknown	Yes	Unknown	Yes	This cancer	Dead	Histology of Primary	1	33	≤39	9.26489
C539	2019	NA	2019	2020	Stage 4	Unknown	Unknown	Positive	Unknown	Malignant	Unknown	Unknown	Unknown	No	NA	Alive	Histology of Primary	0	41	40-49	8.37782
C539	2019	2019	2019	2019	Stage 3	Unknown	Unknown	Positive	Unknown	Malignant	Unknown	Unknown	Unknown	No	This cancer	Dead	Histology of Primary	1	36	≤39	6.01232
C539	2019	2019	2019	2019	Stage 3	Unknown	Unknown	Positive	Unknown	Malignant	Unknown	Unknown	Unknown	No	This cancer	Dead	Histology of Primary	1	46	40-49	2.52977
C539	2019	NA	2019	2022	Stage 2	Unknown	Unknown	Positive	Unknown	Malignant	Yes	Yes	Unknown	Yes	NA	Alive	Histology of Primary	0	40	40-49	38.5708
C539	2019	NA	2019	2019	Stage 1	Unknown	Unknown	Unknown	Unknown	Malignant	Unknown	Unknown	Unknown	No	NA	Alive	Histology of Primary	0	60	≥50	2.98973
C539	2019	NA	2019	2021	Stage 2	Unknown	Unknown	Positive	Unknown	Malignant	Unknown	Unknown	Unknown	No	NA	Alive	Histology of Primary	0	39	≤39	21.9795
C539	2019	NA	2019	2020	Stage 2	Unknown	Unknown	Positive	Unknown	Malignant	Unknown	No	Unknown	No	NA	Alive	Histology of Primary	0	42	40-49	8.70637
C539	2019	NA	2019	2019	Stage 1	Unknown	Unknown	Positive	Unknown	Malignant	Unknown	Unknown	Unknown	No	NA	Alive	Histology of Primary	0	37	≤39	0.919918
C539	2019	2020	2019	2020	Stage 2	Unknown	Unknown	Positive	Unknown	Malignant	Unknown	Unknown	Unknown	No	This cancer	Dead	Histology of Primary	1	40	40-49	9.82341
C539	2019	NA	2019	2019	Stage not determined	Unknown	Unknown	Unknown	Unknown	Malignant	Unknown	Unknown	Unknown	No	NA	Alive	Histology of Primary	0	99	≥50	0
C539	2019	2020	2019	2020	Stage 4	Unknown	Unknown	Positive	Unknown	Malignant	Unknown	No	Unknown	No	This cancer	Dead	Histology of Primary	1	33	≤39	11.4004
C539	2019	NA	2019	2019	Stage 2	Unknown	Unknown	Positive	Unknown	Malignant	Unknown	Unknown	Unknown	No	NA	Alive	Histology of Primary	0	99	≥50	4.89528
C539	2019	NA	2019	2023	Stage 3	Unknown	Unknown	Unknown	Unknown	Malignant	Unknown	Yes	Unknown	Yes	NA	Alive	Histology of Primary	0	33	≤39	46.8172
C539	2019	2021	2019	2021	Stage 2	Unknown	Unknown	Positive	Unknown	Malignant	Yes	Yes	Unknown	Yes	This cancer	Dead	Histology of Primary	1	47	40-49	24.7064
C539	2019	NA	2019	2019	Stage 2	Unknown	Unknown	Positive	Unknown	Malignant	Unknown	Unknown	Unknown	No	NA	Alive	Histology of Primary	0	42	40-49	3.35113
C539	2019	NA	2019	2021	Stage 3	Unknown	Unknown	Positive	Unknown	Malignant	Unknown	Yes	Yes	Yes	NA	Alive	Histology of Primary	0	36	≤39	19.7454
C539	2019	NA	2019	2019	Stage 3	Unknown	Unknown	Positive	Unknown	Malignant	Unknown	Unknown	Unknown	No	NA	Alive	Histology of Primary	0	39	≤39	0.0328542
C539	2019	2021	2019	2021	Stage 1	Unknown	Unknown	Unknown	Unknown	Malignant	Unknown	Yes	Unknown	Yes	This cancer	Dead	Histology of Primary	1	34	≤39	23.8522
C539	2019	NA	2019	2019	Stage 2	Unknown	Unknown	Positive	Unknown	Malignant	Unknown	Unknown	Unknown	No	NA	Alive	Histology of Primary	0	44	40-49	3.18686
C539	2019	NA	2019	2019	Stage 1	Unknown	Unknown	Unknown	Unknown	Malignant	Unknown	Unknown	Unknown	No	NA	Alive	Histology of Primary	0	27	≤39	2.85832
C539	2019	NA	2019	2019	Stage 2	Unknown	Unknown	Positive	Unknown	Malignant	Unknown	No	Unknown	No	NA	Alive	Histology of Primary	0	39	≤39	2.92402
C539	2019	NA	2019	2019	Stage 2	Unknown	Unknown	Unknown	Unknown	Malignant	Unknown	Unknown	Unknown	No	NA	Alive	Histology of Primary	0	70	≥50	3.81109
C539	2019	NA	2019	2020	Stage 1	Unknown	Unknown	Positive	Unknown	Malignant	Unknown	No	Unknown	No	NA	Alive	Histology of Primary	0	49	40-49	11.4004
C539	2019	NA	2019	2019	Stage 2	Unknown	Unknown	Positive	Unknown	Malignant	Unknown	Unknown	Unknown	No	NA	Alive	Histology of Primary	0	34	≤39	2.75975
C539	2019	2019	2019	2019	Stage 4	Unknown	Unknown	Unknown	Unknown	Malignant	Unknown	Unknown	Unknown	No	This cancer	Dead	Histology of Primary	1	79	≥50	2.95688
C539	2019	NA	2019	2019	Stage 2	Unknown	Unknown	Positive	Unknown	Malignant	Unknown	Unknown	Unknown	No	NA	Alive	Histology of Primary	0	38	≤39	2.29979
C539	2019	NA	2019	2019	Stage 1	Unknown	Unknown	Unknown	Unknown	Malignant	Unknown	Unknown	Unknown	No	NA	Alive	Histology of Primary	0	34	≤39	3.31828
C539	2019	NA	2019	2019	Stage 3	Unknown	Unknown	Unknown	Unknown	Malignant	Unknown	Unknown	Unknown	No	NA	Alive	Histology of Primary	0	40	40-49	2.13552
C539	2019	NA	2019	2020	Stage 3	Unknown	Unknown	Positive	Unknown	Malignant	Unknown	No	Unknown	No	NA	Alive	Histology of Primary	0	46	40-49	4.20534
C539	2019	2020	2019	2020	Stage 3	Unknown	Unknown	Positive	Unknown	Malignant	Unknown	Yes	Unknown	Yes	This cancer	Dead	Histology of Primary	1	28	≤39	11.4333
C539	2019	NA	2019	2020	Stage 2	Unknown	Unknown	Unknown	Unknown	Malignant	Unknown	Unknown	Unknown	No	NA	Alive	Histology of Primary	0	66	≥50	3.71253
C539	2019	2021	2019	2021	Stage not determined	Unknown	Unknown	Unknown	Unknown	Malignant	Unknown	Unknown	Unknown	No	This cancer	Dead	Histology of Primary	1	49	40-49	25.8563
C539	2019	NA	2019	2021	Stage 2	Unknown	Unknown	Unknown	Unknown	Malignant	Unknown	Yes	Unknown	Yes	NA	Alive	Histology of Primary	0	72	≥50	20.2382
C539	2019	NA	2019	2019	Stage 3	Unknown	Unknown	Unknown	Unknown	Malignant	Unknown	Unknown	Unknown	No	NA	Alive	Histology of Primary	0	35	≤39	0.0328542
C539	2019	2020	2019	2020	Stage 2	Unknown	Unknown	Unknown	Unknown	Malignant	Unknown	Unknown	Unknown	No	This cancer	Dead	Histology of Primary	1	50	≥50	12.1561
C539	2019	NA	2019	2020	Stage 3	Unknown	Unknown	Unknown	Unknown	Malignant	Unknown	Unknown	Unknown	No	NA	Alive	Histology of Primary	0	56	≥50	3.38398
C539	2019	2022	2019	2022	Stage 3	Unknown	Unknown	Positive	Unknown	Malignant	Unknown	Yes	Unknown	Yes	This cancer	Dead	Histology of Primary	1	33	≤39	35.7782
C539	2019	NA	2019	2021	Stage 3	Unknown	Unknown	Positive	Unknown	Malignant	Unknown	No	Unknown	No	NA	Alive	Histology of Primary	0	42	40-49	17.2485
C539	2019	2019	2019	2019	Stage 2	Unknown	Unknown	Positive	Unknown	Malignant	Unknown	Unknown	Unknown	No	This cancer	Dead	Histology of Primary	1	49	40-49	0.0657084
C539	2019	2019	2019	2019	Stage 2	Unknown	Unknown	Positive	Unknown	Malignant	Unknown	Unknown	Unknown	No	This cancer	Dead	Histology of Primary	1	59	≥50	0.262834
C539	2019	NA	2019	2019	Stage 1	Unknown	Unknown	Unknown	Unknown	Malignant	Unknown	No	Unknown	No	NA	Alive	Histology of Primary	0	39	≤39	0
C539	2019	NA	2019	2019	Stage 4	Unknown	Unknown	Positive	Unknown	Malignant	Unknown	Unknown	Unknown	No	NA	Alive	Histology of Primary	0	70	≥50	1.21561
C539	2019	2022	2019	2022	Stage 1	Unknown	Unknown	Negative	Unknown	Malignant	Unknown	Yes	Unknown	Yes	This cancer	Dead	Histology of Primary	1	56	≥50	32.2957
C539	2019	NA	2019	2020	Stage 2	Unknown	Unknown	Unknown	Unknown	Malignant	Unknown	Unknown	Unknown	No	NA	Alive	Histology of Primary	0	45	40-49	4.20534
C539	2019	NA	2019	2019	Stage 2	Unknown	Unknown	Positive	Unknown	Malignant	Unknown	Unknown	Unknown	No	NA	Alive	Histology of Primary	0	41	40-49	1.01848
C539	2019	NA	2019	2020	Stage 2	Unknown	Unknown	Positive	Unknown	Malignant	Unknown	Unknown	Unknown	No	NA	Alive	Histology of Primary	0	47	40-49	3.02259
C539	2019	NA	2019	2020	Stage 3	Unknown	Unknown	Positive	Unknown	Malignant	Unknown	Unknown	Unknown	No	NA	Alive	Histology of Primary	0	44	40-49	5.28953
C539	2019	NA	2019	2020	Stage 1	Unknown	Unknown	Unknown	Unknown	Malignant	Unknown	Unknown	Unknown	No	NA	Alive	Histology of Primary	0	46	40-49	2.95688
C539	2019	2022	2019	2022	Stage 2	Unknown	Unknown	Positive	Unknown	Malignant	Unknown	Unknown	Unknown	No	This cancer	Dead	Histology of Primary	1	31	≤39	33.117
C539	2019	2023	2019	2023	Stage 3	Unknown	Unknown	Unknown	Unknown	Malignant	Unknown	Yes	Unknown	Yes	This cancer	Dead	Histology of Primary	1	58	≥50	44.4189
C539	2019	NA	2019	2020	Stage 2	Unknown	Unknown	Unknown	Unknown	Malignant	Unknown	Unknown	Unknown	No	NA	Alive	Histology of Primary	0	32	≤39	2.79261
C539	2019	NA	2019	2020	Stage 3	Unknown	Unknown	Positive	Unknown	Malignant	Unknown	No	Unknown	No	NA	Alive	Histology of Primary	0	35	≤39	8.70637
C539	2019	NA	2019	2021	Stage 3	Unknown	Unknown	Unknown	Unknown	Malignant	Unknown	Unknown	Unknown	No	NA	Alive	Histology of Primary	0	32	≤39	16
C539	2019	NA	2019	2022	Stage not determined	Unknown	Unknown	Unknown	Unknown	Malignant	Unknown	Unknown	Unknown	No	NA	Alive	Histology of Primary	0	79	≥50	33.0842
C539	2019	2020	2019	2020	Stage 3	Unknown	Unknown	Negative	Unknown	Malignant	Unknown	No	Unknown	No	This cancer	Dead	Histology of Primary	1	37	≤39	11.3347
C539	2019	2022	2019	2022	Stage not determined	Unknown	Unknown	Positive	Unknown	Malignant	Unknown	Unknown	Yes	Yes	This cancer	Dead	Histology of Primary	1	52	≥50	27.7947
C539	2019	NA	2019	2020	Stage 3	Unknown	Unknown	Positive	Unknown	Malignant	Unknown	Yes	Unknown	Yes	NA	Alive	Histology of Primary	0	42	40-49	11.499
C539	2019	NA	2019	2020	Stage 2	Unknown	Unknown	Unknown	Unknown	Malignant	Unknown	Unknown	Unknown	No	NA	Alive	Histology of Primary	0	33	≤39	4.63244
C539	2019	NA	2019	2022	Stage 2	Unknown	Unknown	Unknown	Unknown	Malignant	Unknown	No	Unknown	No	NA	Alive	Histology of Primary	0	57	≥50	27.1047
C539	2019	2022	2019	2022	Stage 4	Unknown	Unknown	Unknown	Unknown	Malignant	Unknown	Unknown	Unknown	No	This cancer	Dead	Histology of Primary	1	23	≤39	30.0945
C539	2019	NA	2019	2020	Stage 2	Unknown	Unknown	Unknown	Unknown	Malignant	Unknown	Unknown	Unknown	No	NA	Alive	Histology of Primary	0	36	≤39	3.54825
C539	2019	NA	2019	2020	Stage 3	Unknown	Unknown	Unknown	Unknown	Malignant	Unknown	Unknown	Unknown	No	NA	Alive	Histology of Primary	0	36	≤39	3.54825
C539	2019	2020	2019	2020	Stage 3	Unknown	Unknown	Negative	Unknown	Malignant	Unknown	No	Unknown	No	This cancer	Dead	Histology of Primary	1	79	≥50	4.50103
C539	2019	NA	2019	2020	Stage 1	Unknown	Unknown	Unknown	Unknown	Malignant	Unknown	Unknown	Yes	Yes	NA	Alive	Histology of Primary	0	70	≥50	9.10062
C539	2019	NA	2019	2019	Stage 2	Unknown	Unknown	Negative	Unknown	Malignant	Unknown	No	Unknown	No	NA	Alive	Histology of Primary	0	67	≥50	0.755647
C539	2019	2020	2019	2020	Stage 2	Unknown	Unknown	Unknown	Unknown	Malignant	Unknown	No	Unknown	No	This cancer	Dead	Histology of Primary	1	41	40-49	12.2546
C539	2019	NA	2019	2019	Stage 2	Unknown	Unknown	Unknown	Unknown	Malignant	Unknown	No	Unknown	No	NA	Alive	Histology of Primary	0	88	≥50	0
C539	2019	NA	2019	2021	Stage 3	Unknown	Unknown	Positive	Unknown	Malignant	Unknown	No	Unknown	No	NA	Alive	Histology of Primary	0	47	40-49	16.3943
C539	2019	2021	2019	2021	Stage 3	Unknown	Unknown	Unknown	Unknown	Malignant	Unknown	Unknown	Unknown	No	This cancer	Dead	Histology of Primary	1	37	≤39	13.0431
C539	2019	NA	2019	2020	Stage 3	Unknown	Unknown	Unknown	Unknown	Malignant	Unknown	Unknown	Unknown	No	NA	Alive	Histology of Primary	0	54	≥50	4.10678
C539	2019	NA	2019	2020	Stage 2	Unknown	Unknown	Unknown	Unknown	Malignant	Unknown	Yes	Unknown	Yes	NA	Alive	Histology of Primary	0	70	≥50	0.854209
C539	2019	2020	2019	2020	Stage 3	Unknown	Unknown	Unknown	Unknown	Malignant	Unknown	Yes	NA	Yes	This cancer	Dead	Histology of Primary	1	52	≥50	5.15811
C539	2019	NA	2019	2021	Stage not determined	Unknown	Unknown	Unknown	Unknown	Malignant	Unknown	Unknown	Unknown	No	NA	Alive	Histology of Primary	0	51	≥50	21.2895
C539	2019	NA	2019	2020	Stage 3	Unknown	Unknown	Unknown	Unknown	Malignant	Unknown	Unknown	Unknown	No	NA	Alive	Histology of Primary	0	65	≥50	2.89117
C539	2019	NA	2019	2020	Stage 1	Unknown	Unknown	Unknown	Unknown	Malignant	Unknown	Unknown	Unknown	No	NA	Alive	Histology of Primary	0	42	40-49	2.79261
C539	2019	NA	2019	2019	Stage 2	Unknown	Unknown	Unknown	Unknown	Malignant	Unknown	Unknown	Unknown	No	NA	Alive	Histology of Primary	0	52	≥50	0.0657084
C539	2019	NA	2019	2020	Stage 1	Unknown	Unknown	Positive	Unknown	Malignant	Unknown	Yes	Unknown	Yes	NA	Alive	Histology of Primary	0	40	40-49	9.98768
C539	2019	2021	2019	2021	Stage 3	Unknown	Unknown	Positive	Unknown	Malignant	Unknown	Yes	Unknown	Yes	This cancer	Dead	Histology of Primary	1	35	≤39	17.3799
C539	2019	NA	2019	2019	Stage not determined	Unknown	Unknown	Unknown	Unknown	Malignant	Unknown	Unknown	Unknown	No	NA	Alive	Histology of Primary	0	99	≥50	0
C539	2020	NA	2020	2020	Stage 1	Unknown	Unknown	Negative	Unknown	Malignant	Unknown	No	Unknown	No	NA	Alive	Histology of Primary	0	53	≥50	2.33265
C539	2020	NA	2020	2020	Stage 1	Unknown	Unknown	Unknown	Unknown	Malignant	Unknown	No	Unknown	No	NA	Alive	Histology of Primary	0	34	≤39	2.52977
C539	2020	NA	2020	2020	Stage not determined	Unknown	Unknown	Unknown	Unknown	Malignant	Unknown	Unknown	Unknown	No	NA	Alive	Histology of Primary	0	41	40-49	3.0883
C539	2020	2020	2020	2020	Stage 3	Unknown	Unknown	Positive	Unknown	Malignant	Unknown	Unknown	Unknown	No	This cancer	Dead	Histology of Primary	1	40	40-49	7.0308
C539	2020	NA	2020	2020	Stage not determined	Unknown	Unknown	Unknown	Unknown	Malignant	Unknown	Unknown	Unknown	No	NA	Alive	Histology of Primary	0	43	40-49	0.788501
C539	2020	NA	2020	2020	Stage 2	Unknown	Unknown	Unknown	Unknown	Malignant	Unknown	Unknown	Unknown	No	NA	Alive	Histology of Primary	0	25	≤39	4.86242
C539	2020	NA	2020	2020	Stage 2	Unknown	Unknown	Unknown	Unknown	Malignant	Unknown	Unknown	Unknown	No	NA	Alive	Histology of Primary	0	24	≤39	1.97125
C539	2020	NA	2020	2020	Stage 3	Unknown	Unknown	Positive	Unknown	Malignant	Unknown	Unknown	Unknown	No	NA	Alive	Histology of Primary	0	35	≤39	7.45791
C539	2020	2020	2020	2020	Stage 4	Unknown	Unknown	Negative	Unknown	Malignant	Unknown	Unknown	Unknown	No	This cancer	Dead	Histology of Primary	1	45	40-49	5.0924
C539	2020	NA	2020	2020	Stage 2	Unknown	Unknown	Unknown	Unknown	Malignant	Unknown	Unknown	Unknown	No	NA	Alive	Histology of Primary	0	45	40-49	1.87269
C539	2020	NA	2020	2020	Stage 2	Unknown	Unknown	Unknown	Unknown	Malignant	No	No	Unknown	No	NA	Alive	Histology of Primary	0	36	≤39	2.33265
C539	2020	NA	2020	2020	Stage 2	Unknown	Unknown	Unknown	Unknown	Malignant	Unknown	Unknown	Unknown	No	NA	Alive	Histology of Primary	0	42	40-49	2.03696
C539	2020	NA	2020	2020	Stage 1	Unknown	Unknown	Unknown	Unknown	Malignant	Unknown	Unknown	Unknown	No	NA	Alive	Histology of Primary	0	42	40-49	1.80698
C539	2020	NA	2020	2020	Stage 2	Unknown	Unknown	Positive	Unknown	Malignant	Unknown	Unknown	Unknown	No	NA	Alive	Histology of Primary	0	40	40-49	4.92813
C539	2020	2020	2020	2020	Stage 3	Unknown	Unknown	Unknown	Unknown	Malignant	Unknown	No	Unknown	No	This cancer	Dead	Histology of Primary	1	69	≥50	0.591376
C539	2020	NA	2020	2020	Stage 1	Unknown	Unknown	Negative	Unknown	Malignant	Unknown	Unknown	Unknown	No	NA	Alive	Histology of Primary	0	29	≤39	1.28131
C539	2020	NA	2020	2020	Stage 3	Unknown	Unknown	Positive	Unknown	Malignant	Unknown	Unknown	Unknown	No	NA	Alive	Histology of Primary	0	80	≥50	7.45791
C539	2020	NA	2020	2021	Stage 2	Unknown	Unknown	Positive	Unknown	Malignant	Unknown	Yes	Unknown	Yes	NA	Alive	Histology of Primary	0	33	≤39	17.0185
C539	2020	NA	2020	2020	Stage 1	Unknown	Unknown	Unknown	Unknown	Malignant	Unknown	Unknown	Unknown	No	NA	Alive	Histology of Primary	0	43	40-49	0.985626
C539	2020	NA	2020	2020	Stage 1	Unknown	Unknown	Unknown	Unknown	Malignant	Unknown	Unknown	Unknown	No	NA	Alive	Histology of Primary	0	56	≥50	1.05133
C539	2020	NA	2020	2024	Stage 2	Unknown	Unknown	Unknown	Unknown	Malignant	Unknown	No	Unknown	No	NA	Alive	Histology of Primary	0	48	40-49	48.7228
C539	2020	NA	2020	2020	Stage 3	Unknown	Unknown	Positive	Unknown	Malignant	Unknown	No	Unknown	No	NA	Alive	Histology of Primary	0	42	40-49	4.6653
C539	2020	NA	2020	2021	Stage 2	Unknown	Unknown	Positive	Unknown	Malignant	Unknown	Yes	Unknown	Yes	NA	Alive	Histology of Primary	0	75	≥50	15.0801
C539	2020	2020	2020	2020	Stage not determined	Unknown	Unknown	Positive	Unknown	Malignant	Unknown	Unknown	Unknown	No	This cancer	Dead	Histology of Primary	1	49	40-49	2.85832
C539	2020	2020	2020	2020	Stage 2	No	No	Positive	No	Malignant	Unknown	Yes	Unknown	Yes	This cancer	Dead	Histology of Primary	1	53	≥50	5.58522
C539	2020	NA	2020	2020	Stage 1	Unknown	Unknown	Unknown	Unknown	Malignant	Unknown	Unknown	Unknown	No	NA	Alive	Histology of Primary	0	43	40-49	3.18686
C539	2020	NA	2020	2023	Stage 2	Unknown	Unknown	Unknown	Unknown	Malignant	Unknown	Yes	Yes	Yes	NA	Alive	Histology of Primary	0	34	≤39	45.2402
C539	2020	2020	2020	2020	Stage 4	Unknown	Unknown	Positive	Unknown	Malignant	Unknown	Yes	Unknown	Yes	This cancer	Dead	Histology of Primary	1	43	40-49	8.21355
C539	2020	NA	2020	2021	Stage not determined	Unknown	Unknown	Positive	Unknown	Malignant	Unknown	Unknown	Unknown	No	NA	Alive	Histology of Primary	0	41	40-49	11.9589
C539	2020	NA	2020	2020	Stage 1	Unknown	Unknown	Positive	Unknown	Malignant	Unknown	Yes	Unknown	Yes	NA	Alive	Histology of Primary	0	36	≤39	0.0657084
C539	2020	NA	2020	2020	Stage 4	Unknown	Unknown	Unknown	Unknown	Malignant	Unknown	Yes	Unknown	Yes	NA	Alive	Histology of Primary	0	70	≥50	3.25257
C539	2020	NA	2020	2022	Stage 1	Unknown	Unknown	Positive	Unknown	Malignant	Yes	Yes	Unknown	Yes	NA	Alive	Histology of Primary	0	29	≤39	23.0965
C539	2020	NA	2020	2023	Stage 3	Unknown	Unknown	Positive	Unknown	Malignant	Unknown	Unknown	Unknown	No	NA	Alive	Histology of Primary	0	41	40-49	35.9754
C539	2020	2021	2020	2021	Stage 3	Unknown	Unknown	Positive	Unknown	Malignant	Unknown	Yes	Unknown	Yes	This cancer	Dead	Histology of Primary	1	45	40-49	15.4743
C539	2020	2021	2020	2021	Stage 3	Unknown	Unknown	Positive	Unknown	Malignant	Unknown	Unknown	Unknown	No	This cancer	Alive	Histology of Primary	1	47	40-49	10.5791
C539	2020	NA	2020	2020	Stage not determined	Unknown	Unknown	Unknown	Unknown	Malignant	Unknown	Unknown	Unknown	No	NA	Alive	Histology of Primary	0	42	40-49	3.48255
C539	2020	2023	2020	2023	Stage 2	Unknown	Unknown	Negative	Unknown	Malignant	Unknown	Yes	Yes	Yes	This cancer	Dead	Histology of Primary	1	79	≥50	40.6735
C539	2020	NA	2020	2023	Stage 2	No	No	Positive	No	Malignant	Yes	Yes	Yes	Yes	NA	Alive	Histology of Primary	0	39	≤39	36.501
C539	2020	NA	2020	2022	Stage 4	Unknown	Unknown	Positive	Unknown	Malignant	No	No	Unknown	No	NA	Alive	Histology of Primary	0	38	≤39	22.1766
C539	2020	NA	2020	2022	Stage 2	Unknown	Unknown	Positive	Unknown	Malignant	Unknown	Yes	Yes	Yes	NA	Alive	Histology of Primary	0	66	≥50	23.5565
C539	2020	2021	2020	2021	Stage 3	Unknown	Unknown	Positive	Unknown	Malignant	Unknown	Yes	Unknown	Yes	This cancer	Dead	Histology of Primary	1	34	≤39	15.2444
C539	2020	NA	2020	2021	Stage 3	Unknown	Unknown	Positive	Unknown	Malignant	Yes	Yes	Unknown	Yes	NA	Alive	Histology of Primary	0	31	≤39	9.3963
C539	2020	NA	2020	2020	Stage not determined	Unknown	Unknown	Negative	Unknown	Malignant	Unknown	Unknown	Unknown	No	NA	Alive	Histology of Primary	0	38	≤39	0.821355
C539	2020	NA	2020	2021	Stage 2	Unknown	Unknown	Positive	Unknown	Malignant	Unknown	Yes	Unknown	Yes	NA	Alive	Histology of Primary	0	40	40-49	8.73922
C539	2020	NA	2020	2020	Stage not determined	Unknown	Unknown	Positive	Unknown	Malignant	Unknown	Unknown	Unknown	No	NA	Alive	Histology of Primary	0	39	≤39	1.21561
C539	2020	NA	2020	2020	Stage not determined	Unknown	Unknown	Unknown	Unknown	Malignant	Unknown	Unknown	Unknown	No	NA	Alive	Histology of Primary	0	70	≥50	0.722793
C539	2020	2022	2020	2022	Stage 2	Unknown	Unknown	Positive	Unknown	Malignant	Unknown	Yes	Yes	Yes	This cancer	Dead	Histology of Primary	1	39	≤39	23.4908
C539	2020	2020	2020	2020	Stage not determined	Unknown	Unknown	Positive	Unknown	Malignant	Unknown	Yes	Unknown	Yes	This cancer	Dead	Histology of Primary	1	53	≥50	2.29979
C539	2020	NA	2020	2020	Stage 2	Unknown	Unknown	Positive	Unknown	Malignant	Unknown	Unknown	Unknown	No	NA	Alive	Histology of Primary	0	55	≥50	0
C539	2020	2020	2020	2020	Stage not determined	Unknown	Unknown	Positive	Unknown	Malignant	Unknown	Yes	Unknown	Yes	This cancer	Dead	Histology of Primary	1	52	≥50	4.69815
C539	2020	2021	2020	2021	Stage not determined	Unknown	Unknown	Unknown	Unknown	Malignant	Unknown	Yes	Unknown	Yes	This cancer	Alive	Histology of Primary	1	48	40-49	13.076
C539	2020	NA	2020	2020	Stage not determined	Unknown	Unknown	Positive	Unknown	Malignant	Unknown	Unknown	Unknown	No	NA	Alive	Histology of Primary	0	54	≥50	0.722793
C539	2020	NA	2020	2020	Stage not determined	Unknown	Unknown	Unknown	Unknown	Malignant	Unknown	Unknown	Unknown	No	NA	Alive	Histology of Primary	0	47	40-49	1.60986
C539	2020	2023	2020	2023	Stage 2	Unknown	Unknown	Positive	Unknown	Malignant	Unknown	Yes	Unknown	Yes	This cancer	Dead	Histology of Primary	1	43	40-49	39.7864
C539	2020	NA	2020	2020	Stage not determined	Unknown	Unknown	Unknown	Unknown	Malignant	Unknown	Unknown	Unknown	No	NA	Alive	Histology of Primary	0	53	≥50	1.41273
C539	2020	2022	2020	2022	Stage 2	Unknown	Unknown	Positive	Unknown	Malignant	Unknown	Yes	Unknown	Yes	This cancer	Dead	Histology of Primary	1	44	40-49	19.2854
C539	2020	NA	2020	2020	Stage not determined	Unknown	Unknown	Negative	Unknown	Malignant	Unknown	Unknown	Unknown	No	NA	Alive	Histology of Primary	0	61	≥50	1.67556
C539	2020	NA	2020	2021	Stage 2	Unknown	Unknown	Positive	Unknown	Malignant	Unknown	Yes	Unknown	Yes	NA	Alive	Histology of Primary	0	41	40-49	8.47639
C539	2020	2020	2020	2020	Stage 1	Unknown	Unknown	Unknown	Unknown	Malignant	Unknown	Unknown	Unknown	No	This cancer	Dead	Histology of Primary	1	52	≥50	2.7269
C539	2020	NA	2020	2020	Stage 3	Unknown	Unknown	Positive	Unknown	Malignant	Unknown	Yes	Unknown	Yes	NA	Alive	Histology of Primary	0	38	≤39	0.0657084
C539	2020	NA	2020	2020	Stage 2	Unknown	Unknown	Unknown	Unknown	Malignant	Unknown	Unknown	Yes	Yes	NA	Alive	Histology of Primary	0	34	≤39	2.00411
C539	2020	2021	2020	2021	Stage 2	Unknown	Unknown	Negative	Unknown	Malignant	Unknown	Unknown	Unknown	No	This cancer	Dead	Histology of Primary	1	57	≥50	9.65914
C539	2020	NA	2020	2021	Stage 1	Unknown	Unknown	Positive	Unknown	Malignant	Yes	Yes	Unknown	Yes	NA	Alive	Histology of Primary	0	52	≥50	10.8747
C539	2020	NA	2020	2021	Stage 3	No	No	Positive	Yes	Malignant	Yes	Yes	Unknown	Yes	NA	Alive	Histology of Primary	0	45	40-49	9.00205
C539	2020	NA	2020	2022	Stage 1	Unknown	Unknown	Positive	Unknown	Malignant	Yes	Yes	Unknown	Yes	NA	Alive	Histology of Primary	0	52	≥50	17.6427
C539	2020	NA	2020	2022	Stage 3	Unknown	Unknown	Positive	Unknown	Malignant	Unknown	Yes	Unknown	Yes	NA	Alive	Histology of Primary	0	41	40-49	21.0595
C539	2020	NA	2020	2021	Stage 2	Unknown	Unknown	Positive	Unknown	Malignant	Unknown	Yes	Unknown	Yes	NA	Alive	Histology of Primary	0	35	≤39	2.49692
C539	2020	NA	2020	2022	Stage 3	Unknown	Unknown	Positive	Unknown	Malignant	Yes	Yes	Unknown	Yes	NA	Alive	Histology of Primary	0	36	≤39	21.5524
C539	2020	NA	2020	2020	Stage not determined	Unknown	Unknown	Unknown	Unknown	Malignant	Unknown	Unknown	Unknown	No	NA	Alive	Histology of Primary	0	52	≥50	1.80698
C539	2020	2021	2020	2021	Stage 2	Unknown	Unknown	Positive	Unknown	Malignant	Unknown	Unknown	Unknown	No	This cancer	Dead	Histology of Primary	1	46	40-49	9.19918
C539	2020	NA	2020	2020	Stage 3	Unknown	Unknown	Unknown	Unknown	Malignant	Unknown	Unknown	Unknown	No	NA	Alive	Histology of Primary	0	53	≥50	0.394251
C539	2020	2021	2020	2021	Stage 2	No	No	Positive	No	Malignant	Unknown	Yes	Unknown	Yes	This cancer	Dead	Histology of Primary	1	43	40-49	7.3922
C539	2020	NA	2020	2023	Stage 1	Unknown	Unknown	Positive	Unknown	Malignant	Unknown	Yes	Yes	Yes	NA	Alive	Histology of Primary	0	49	40-49	30.7187
C539	2020	NA	2020	2021	Stage 2	Unknown	Unknown	Positive	Unknown	Malignant	Unknown	Yes	Unknown	Yes	NA	Alive	Histology of Primary	0	38	≤39	5.97947
C539	2020	NA	2020	2020	Stage not determined	Unknown	Unknown	Unknown	Unknown	Malignant	Unknown	Unknown	Unknown	No	NA	Alive	Histology of Primary	0	99	≥50	0
C539	2020	2021	2020	2021	Stage 3	Unknown	Unknown	Positive	Unknown	Malignant	Unknown	Yes	Unknown	Yes	This cancer	Dead	Histology of Primary	1	52	≥50	6.04517
C539	2020	2021	2020	2021	Stage not determined	Unknown	Unknown	Positive	Unknown	Malignant	Unknown	Unknown	Unknown	No	This cancer	Dead	Histology of Primary	1	46	40-49	11.2033
C539	2020	NA	2020	2021	Stage not determined	Unknown	Unknown	Unknown	Unknown	Malignant	Unknown	Unknown	Unknown	No	NA	Alive	Histology of Primary	0	35	≤39	0.952772
C539	2020	NA	2020	2022	Stage 1	Unknown	Unknown	Positive	Unknown	Malignant	No	Yes	Unknown	Yes	NA	Alive	Histology of Primary	0	24	≤39	15.7043
C539	2020	2022	2020	2022	Stage not determined	Unknown	Unknown	Positive	Unknown	Malignant	Unknown	Unknown	Unknown	No	This cancer	Dead	Histology of Primary	1	36	≤39	18.8912
C539	2020	NA	2020	2021	Stage 2	Unknown	Unknown	Positive	Unknown	Malignant	Unknown	Unknown	Unknown	No	NA	Alive	Histology of Primary	0	57	≥50	5.94661
C539	2020	NA	2020	2021	Stage not determined	Unknown	Unknown	Positive	Unknown	Malignant	Unknown	Unknown	Unknown	No	NA	Alive	Histology of Primary	0	58	≥50	0.459959
C539	2020	NA	2020	2021	Stage 4	Unknown	Unknown	Unknown	Unknown	Malignant	Unknown	Unknown	Unknown	No	NA	Alive	Histology of Primary	0	34	≤39	0.689938
C539	2020	2022	2020	2022	Stage 4	No	No	Positive	No	Malignant	Unknown	Yes	Unknown	Yes	This cancer	Dead	Histology of Primary	1	35	≤39	13.5688
C539	2020	NA	2020	2023	Stage 3	No	No	Positive	No	Malignant	Unknown	Yes	Yes	Yes	NA	Alive	Histology of Primary	0	54	≥50	33.2156
C539	2020	NA	2020	2022	Stage 1	No	No	Positive	No	Malignant	Unknown	Yes	Unknown	Yes	NA	Alive	Histology of Primary	0	53	≥50	15.3429
C539	2020	NA	2020	2021	Stage not determined	Unknown	Unknown	Unknown	Unknown	Malignant	Unknown	Unknown	Unknown	No	NA	Alive	Histology of Primary	0	48	40-49	0.229979
C539	2021	NA	2021	2021	Stage 4	Unknown	Unknown	Unknown	Unknown	Malignant	Unknown	Yes	Unknown	Yes	NA	Alive	Histology of Primary	0	76	≥50	1.08419
C539	2021	NA	2021	2021	Stage not determined	Unknown	Unknown	Unknown	Unknown	Malignant	Unknown	Unknown	Unknown	No	NA	Alive	Histology of Primary	0	58	≥50	0.821355
C539	2021	NA	2021	2021	Stage 3	Unknown	Unknown	Positive	Unknown	Malignant	Unknown	Unknown	Unknown	No	NA	Alive	Histology of Primary	0	46	40-49	3.154
C539	2021	NA	2021	2021	Stage 4	Unknown	Unknown	Unknown	Unknown	Malignant	Unknown	Unknown	Unknown	No	NA	Alive	Histology of Primary	0	40	40-49	0.788501
C539	2021	NA	2021	2021	Stage not determined	Unknown	Unknown	Unknown	Unknown	Malignant	Unknown	Unknown	Unknown	No	NA	Alive	Histology of Primary	0	60	≥50	0
C539	2021	NA	2021	2021	Stage 2	Unknown	Unknown	Negative	Unknown	Malignant	Unknown	Unknown	Unknown	No	NA	Alive	Histology of Primary	0	37	≤39	0.788501
C539	2021	NA	2021	2021	Stage not determined	Unknown	Unknown	Unknown	Unknown	Malignant	Unknown	Unknown	Unknown	No	NA	Alive	Histology of Primary	0	41	40-49	0.229979
C539	2021	NA	2021	2021	Stage 4	Unknown	Unknown	Positive	Unknown	Malignant	Unknown	Yes	Unknown	Yes	NA	Alive	Histology of Primary	0	44	40-49	6.76797
C539	2021	NA	2021	2021	Stage 3	Unknown	Unknown	Positive	Unknown	Malignant	Unknown	Unknown	Unknown	No	NA	Alive	Histology of Primary	0	61	≥50	1.60986
C539	2021	NA	2021	2021	Stage 3	Unknown	Unknown	Positive	Unknown	Malignant	Unknown	Unknown	Unknown	No	NA	Alive	Histology of Primary	0	41	40-49	0.591376
C539	2021	2021	2021	2021	Stage 3	Unknown	Unknown	Positive	Unknown	Malignant	Unknown	No	Unknown	No	This cancer	Dead	Histology of Primary	1	60	≥50	0
C539	2021	NA	2021	2022	Stage 4	Unknown	Unknown	Negative	Unknown	Malignant	Unknown	Yes	Unknown	Yes	NA	Alive	Histology of Primary	0	42	40-49	13.7659
C539	2021	2022	2021	2022	Stage 2	Unknown	Unknown	Unknown	Unknown	Malignant	Unknown	Yes	Yes	Yes	This cancer	Dead	Histology of Primary	1	44	40-49	16.0986
C539	2021	NA	2021	2021	Stage 2	Unknown	Unknown	Positive	Unknown	Malignant	Unknown	No	Unknown	No	NA	Alive	Histology of Primary	0	45	40-49	1.34702
C539	2021	NA	2021	2022	Stage 1	No	No	Positive	No	Malignant	Yes	Yes	Unknown	Yes	NA	Alive	Histology of Primary	0	56	≥50	10.6119
C539	2021	NA	2021	2024	Stage 4	Unknown	Unknown	Negative	Unknown	Malignant	Unknown	Yes	Unknown	Yes	NA	Alive	Histology of Primary	0	43	40-49	36.4682
C539	2021	2022	2021	2022	Stage 2	No	No	Negative	No	Malignant	Yes	Yes	Unknown	Yes	This cancer	Dead	Histology of Primary	1	74	≥50	19.7782
C539	2021	2022	2021	2022	Stage 3	Unknown	Unknown	Positive	Unknown	Malignant	Unknown	Unknown	Unknown	No	This cancer	Dead	Histology of Primary	1	69	≥50	10.3491
C539	2021	NA	2021	2021	Stage 2	Unknown	Unknown	Unknown	Unknown	Malignant	Unknown	Unknown	Unknown	No	NA	Alive	Histology of Primary	0	48	40-49	0.131417
C539	2021	NA	2021	2021	Stage 1	Unknown	Unknown	Unknown	Unknown	Malignant	Unknown	Unknown	Unknown	No	NA	Alive	Histology of Primary	0	33	≤39	0.0985626
C539	2021	NA	2021	2021	Stage 2	Unknown	Unknown	Positive	Unknown	Malignant	Unknown	No	Unknown	No	NA	Alive	Histology of Primary	0	34	≤39	0
C539	2021	NA	2021	2023	Stage not determined	Unknown	Unknown	Negative	Unknown	Malignant	Unknown	Unknown	Unknown	No	NA	Alive	Histology of Primary	0	73	≥50	23.3922
C539	2021	NA	2021	2021	Stage 2	Unknown	Unknown	Positive	Unknown	Malignant	Unknown	No	Unknown	No	NA	Alive	Histology of Primary	0	60	≥50	6.50513
C539	2021	NA	2021	2021	Stage 3	Unknown	Unknown	Positive	Unknown	Malignant	Unknown	Yes	Unknown	Yes	NA	Alive	Histology of Primary	0	39	≤39	0.197125
C539	2021	NA	2021	2021	Stage 2	Unknown	Unknown	Unknown	Unknown	Malignant	Unknown	Unknown	Unknown	No	NA	Alive	Histology of Primary	0	65	≥50	0.197125
C539	2021	NA	2021	2021	Stage 1	Unknown	Unknown	Positive	Unknown	Malignant	Yes	Yes	Unknown	Yes	NA	Alive	Histology of Primary	0	60	≥50	1.9384
C539	2021	NA	2021	2023	Stage 2	Unknown	Unknown	Positive	Unknown	Malignant	No	No	Unknown	No	NA	Alive	Histology of Primary	0	46	40-49	22.2423
C539	2021	NA	2021	2021	Stage 2	Unknown	Unknown	Unknown	Unknown	Malignant	Unknown	Unknown	Unknown	No	NA	Alive	Histology of Primary	0	75	≥50	0.164271
C539	2021	NA	2021	2021	Stage 1	Unknown	Unknown	Positive	Unknown	Malignant	Unknown	Unknown	Unknown	No	NA	Alive	Histology of Primary	0	46	40-49	0.164271
C539	2021	NA	2021	2023	Stage 1	Unknown	Unknown	Positive	Unknown	Malignant	Unknown	Yes	Yes	Yes	NA	Alive	Histology of Primary	0	57	≥50	24.3121
C539	2021	NA	2021	2023	Stage 1	No	No	Positive	No	Malignant	No	Yes	Yes	Yes	NA	Alive	Histology of Primary	0	40	40-49	28.5175
C539	2021	2023	2021	2023	Stage 3	Unknown	Unknown	Positive	Unknown	Malignant	No	Yes	Unknown	Yes	This cancer	Alive	Histology of Primary	1	56	≥50	23.4251
C539	2021	NA	2021	2021	Stage 2	Unknown	Unknown	Unknown	Unknown	Malignant	Unknown	Unknown	Unknown	No	NA	Alive	Histology of Primary	0	32	≤39	0.394251
C539	2021	2021	2021	2021	Stage 1	Unknown	Unknown	Unknown	Unknown	Malignant	Unknown	Yes	Unknown	Yes	This cancer	Dead	Histology of Primary	1	50	≥50	2.7269
C539	2021	NA	2021	2022	Stage 2	No	No	Positive	No	Malignant	Unknown	Yes	Unknown	Yes	NA	Alive	Histology of Primary	0	28	≤39	13.7331
C539	2021	NA	2021	2021	Stage 2	Unknown	Unknown	Positive	Unknown	Malignant	Unknown	Yes	Unknown	Yes	NA	Alive	Histology of Primary	0	41	40-49	4.79671
C539	2021	NA	2021	2021	Stage 1	Unknown	Unknown	Negative	Unknown	Malignant	Unknown	Unknown	Unknown	No	NA	Alive	Histology of Primary	0	72	≥50	0.919918
C539	2021	NA	2021	2021	Stage 1	Unknown	Unknown	Unknown	Unknown	Malignant	Unknown	Unknown	Unknown	No	NA	Alive	Histology of Primary	0	56	≥50	0.427105
C539	2021	NA	2021	2021	Stage 2	Unknown	Unknown	Unknown	Unknown	Malignant	Unknown	No	Unknown	No	NA	Alive	Histology of Primary	0	45	40-49	3.67967
C539	2021	2022	2021	2022	Stage 2	Unknown	Unknown	Positive	Unknown	Malignant	Unknown	Yes	Unknown	Yes	This cancer	Dead	Histology of Primary	1	38	≤39	11.3676
C539	2021	NA	2021	2021	Stage 1	Unknown	Unknown	Unknown	Unknown	Malignant	Unknown	Unknown	Unknown	No	NA	Alive	Histology of Primary	0	43	40-49	0.788501
C539	2021	NA	2021	2021	Stage 1	Unknown	Unknown	Positive	Unknown	Malignant	Unknown	Yes	Unknown	Yes	NA	Alive	Histology of Primary	0	38	≤39	0.492813
C539	2021	NA	2021	2023	Stage 4	No	No	Positive	No	Malignant	Unknown	Yes	Unknown	Yes	NA	Alive	Histology of Primary	0	51	≥50	28.1889
C539	2021	NA	2021	2021	Stage 2	Unknown	Unknown	Positive	Unknown	Malignant	Yes	Yes	Unknown	Yes	NA	Alive	Histology of Primary	0	46	40-49	4.04107
C539	2021	NA	2021	2024	Stage 2	No	Yes	Positive	No	Malignant	Unknown	Yes	Unknown	Yes	NA	Alive	Histology of Primary	0	52	≥50	32.6242
C539	2021	NA	2021	2021	Stage 1	Unknown	Unknown	Unknown	Unknown	Malignant	Unknown	Yes	Unknown	Yes	NA	Alive	Histology of Primary	0	59	≥50	3.8768
C539	2021	NA	2021	2022	Stage 3	Unknown	Unknown	Positive	Unknown	Malignant	Unknown	No	Unknown	No	NA	Alive	Histology of Primary	0	38	≤39	16.6242
C539	2021	2022	2021	2022	Stage 3	Unknown	Unknown	Positive	Unknown	Malignant	Yes	Yes	Yes	Yes	This cancer	Dead	Histology of Primary	1	40	40-49	18.8255
C539	2021	NA	2021	2023	Stage 3	No	No	Positive	No	Malignant	Yes	Yes	Yes	Yes	NA	Alive	Histology of Primary	0	62	≥50	23.0965
C539	2021	NA	2021	2023	Stage 1	Unknown	Unknown	Positive	Unknown	Malignant	Yes	Yes	Yes	Yes	NA	Alive	Histology of Primary	0	50	≥50	21.4209
C539	2021	2022	2021	2022	Stage 4	Unknown	Unknown	Negative	Unknown	Malignant	Unknown	Unknown	Unknown	No	This cancer	Dead	Histology of Primary	1	83	≥50	8.87064
C539	2021	NA	2021	2021	Stage not determined	Unknown	Unknown	Unknown	Unknown	Malignant	Unknown	Unknown	Unknown	No	NA	Alive	Histology of Primary	0	51	≥50	0.295688
C539	2021	NA	2021	2021	Stage 3	Unknown	Unknown	Positive	Unknown	Malignant	Unknown	No	Unknown	No	NA	Alive	Histology of Primary	0	49	40-49	4.56674
C539	2021	NA	2021	2021	Stage 3	Unknown	Unknown	Positive	Unknown	Malignant	Yes	Yes	Unknown	Yes	NA	Alive	Histology of Primary	0	54	≥50	0.295688
C539	2021	NA	2021	2022	Stage 2	Yes	Yes	Positive	No	Malignant	Unknown	Yes	Yes	Yes	NA	Alive	Histology of Primary	0	43	40-49	19.3511
C539	2021	NA	2021	2021	Stage 1	Unknown	Unknown	Positive	Unknown	Malignant	Unknown	Unknown	Unknown	No	NA	Alive	Histology of Primary	0	42	40-49	0.328542
C539	2021	NA	2021	2021	Stage 1	Unknown	Unknown	Positive	Unknown	Malignant	Unknown	Unknown	Unknown	No	NA	Alive	Histology of Primary	0	59	≥50	2.56263
C539	2021	NA	2021	2024	Stage not determined	Unknown	Unknown	Unknown	Unknown	Malignant	Unknown	Unknown	Unknown	No	NA	Alive	Histology of Primary	0	35	≤39	34.5955
C539	2021	NA	2021	2021	Stage 2	Unknown	Unknown	Positive	Unknown	Malignant	Unknown	No	Unknown	No	NA	Alive	Histology of Primary	0	31	≤39	1.11704
C539	2021	2022	2021	2022	Stage 1	Unknown	Unknown	Positive	Unknown	Malignant	Yes	Yes	Unknown	Yes	This cancer	Dead	Histology of Primary	1	34	≤39	13.6345
C539	2021	NA	2021	2023	Stage 2	Unknown	Unknown	Unknown	Unknown	Malignant	Unknown	Yes	Yes	Yes	NA	Alive	Histology of Primary	0	36	≤39	23.4579
C539	2021	NA	2021	2022	Stage 1	Unknown	Unknown	Positive	Unknown	Malignant	Yes	Yes	Unknown	Yes	NA	Alive	Histology of Primary	0	36	≤39	14.9158
C539	2021	NA	2021	2021	Stage 3	Unknown	Unknown	Unknown	Unknown	Malignant	Yes	Yes	Unknown	Yes	NA	Alive	Histology of Primary	0	32	≤39	0.131417
C539	2021	NA	2021	2022	Stage 4	No	No	Positive	Yes	Malignant	No	Yes	Yes	Yes	NA	Alive	Histology of Primary	0	51	≥50	18.3984
C539	2021	NA	2021	2022	Stage 2	No	No	Positive	No	Malignant	No	Yes	Unknown	Yes	NA	Alive	Histology of Primary	0	57	≥50	11.5975
C539	2021	NA	2021	2021	Stage 2	Unknown	Unknown	Negative	Unknown	Malignant	Yes	Yes	Unknown	Yes	NA	Alive	Histology of Primary	0	65	≥50	0.262834
C539	2021	NA	2021	2021	Stage 1	Unknown	Unknown	Unknown	Unknown	Malignant	Unknown	Unknown	Unknown	No	NA	Alive	Histology of Primary	0	50	≥50	0.558522
C539	2021	NA	2021	2022	Stage 2	Unknown	Unknown	Unknown	Unknown	Malignant	Unknown	Unknown	Unknown	No	NA	Alive	Histology of Primary	0	52	≥50	8.08214
C539	2021	NA	2021	2021	Stage 2	Unknown	Unknown	Unknown	Unknown	Malignant	Unknown	Unknown	Unknown	No	NA	Alive	Histology of Primary	0	61	≥50	0.591376
C539	2021	NA	2021	2022	Stage 2	Unknown	Unknown	Positive	Unknown	Malignant	Yes	Yes	Unknown	Yes	NA	Alive	Histology of Primary	0	71	≥50	14.9815
C539	2021	NA	2021	2021	Stage 1	Unknown	Unknown	Unknown	Unknown	Malignant	Unknown	Unknown	Unknown	No	NA	Alive	Histology of Primary	0	52	≥50	0.262834
C539	2021	NA	2021	2022	Stage 1	Unknown	Unknown	Positive	Unknown	Malignant	Unknown	Yes	Unknown	Yes	NA	Alive	Histology of Primary	0	41	40-49	9.69199
C539	2021	NA	2021	2022	Stage 3	Unknown	Unknown	Negative	Unknown	Malignant	Yes	Yes	Unknown	Yes	NA	Alive	Histology of Primary	0	54	≥50	12.6489
C539	2021	2023	2021	2023	Stage 4	No	No	Positive	No	Malignant	Yes	Yes	Yes	Yes	This cancer	Dead	Histology of Primary	1	65	≥50	23.4908
C539	2021	NA	2021	2022	Stage 2	Unknown	Unknown	Unknown	Unknown	Malignant	Yes	Unknown	Yes	Yes	NA	Alive	Histology of Primary	0	65	≥50	7.3922
C539	2021	NA	2021	2023	Stage 2	Yes	Yes	Negative	No	Malignant	Yes	Yes	Yes	Yes	NA	Alive	Histology of Primary	0	45	40-49	25.5277
C539	2021	2021	2021	2021	Stage 1	Unknown	Unknown	Unknown	Unknown	Malignant	Unknown	No	Unknown	No	This cancer	Dead	Histology of Primary	1	36	≤39	1.83984
C539	2021	2022	2021	2022	Stage 3	Unknown	Unknown	Positive	Unknown	Malignant	Yes	Yes	Yes	Yes	This cancer	Dead	Histology of Primary	1	53	≥50	8.6078
C539	2021	2022	2021	2022	Stage 4	Unknown	Unknown	Positive	Unknown	Malignant	Unknown	Unknown	Unknown	No	This cancer	Dead	Histology of Primary	1	55	≥50	10.7762
C539	2021	NA	2021	2022	Stage 2	Unknown	Unknown	Positive	Unknown	Malignant	Unknown	Yes	Unknown	Yes	NA	Alive	Histology of Primary	0	52	≥50	7.45791
C539	2021	NA	2021	2021	Stage 1	Unknown	Unknown	Unknown	Unknown	Malignant	Unknown	Unknown	Unknown	No	NA	Alive	Histology of Primary	0	47	40-49	0.295688
C539	2021	NA	2021	2023	Stage 1	No	No	Positive	Yes	Malignant	Unknown	No	Yes	Yes	NA	Alive	Histology of Primary	0	53	≥50	18.037
C539	2021	NA	2021	2023	Stage 2	Yes	Yes	Positive	Yes	Malignant	Unknown	Yes	Yes	Yes	NA	Alive	Histology of Primary	0	32	≤39	21.0267
C539	2021	NA	2021	2023	Stage 4	Unknown	Unknown	Negative	Unknown	Malignant	Yes	Yes	Yes	Yes	NA	Alive	Histology of Primary	0	45	40-49	19.7782
C539	2021	NA	2021	2024	Stage 3	Unknown	Unknown	Negative	Unknown	Malignant	Yes	Yes	Yes	Yes	NA	Alive	Histology of Primary	0	55	≥50	27.6632
C539	2021	2022	2021	2022	Stage 4	Unknown	Unknown	Unknown	Unknown	Malignant	Unknown	Yes	Yes	Yes	This cancer	Dead	Histology of Primary	1	69	≥50	12.3203
C539	2021	2023	2021	2023	Stage 1	Unknown	Unknown	Unknown	Unknown	Malignant	Unknown	Unknown	Unknown	No	This cancer	Dead	Histology of Primary	1	46	40-49	24.3778
C539	2021	NA	2021	2024	Stage 1	Unknown	Unknown	Positive	Unknown	Malignant	Unknown	Unknown	Yes	Yes	NA	Alive	Histology of Primary	0	46	40-49	28.8131
C539	2021	NA	2021	2023	Stage 2	No	No	Negative	No	Malignant	Yes	Yes	Unknown	Yes	NA	Alive	Histology of Primary	0	44	40-49	16.5257
C539	2021	NA	2021	2023	Stage 2	No	No	Positive	No	Malignant	Unknown	Yes	Unknown	Yes	NA	Alive	Histology of Primary	0	40	40-49	22.1766
C539	2021	2023	2021	2023	Stage 3	Unknown	Unknown	Positive	Unknown	Malignant	Yes	Yes	Yes	Yes	This cancer	Dead	Histology of Primary	1	55	≥50	17.3799
C539	2021	NA	2021	2021	Stage 1	Unknown	Unknown	Unknown	Unknown	Malignant	Unknown	Unknown	Unknown	No	NA	Alive	Histology of Primary	0	34	≤39	0.262834
C539	2021	NA	2021	2022	Stage 1	Unknown	Unknown	Negative	Unknown	Malignant	Yes	Yes	Unknown	Yes	NA	Alive	Histology of Primary	0	45	40-49	6.43943
C539	2021	NA	2021	2021	Stage 1	Unknown	Unknown	Positive	Unknown	Malignant	Unknown	Unknown	Unknown	No	NA	Alive	Histology of Primary	0	42	40-49	0.558522
C539	2021	NA	2021	2021	Stage 1	Unknown	Unknown	Negative	Unknown	Malignant	Unknown	No	Unknown	No	NA	Alive	Histology of Primary	0	59	≥50	0.229979
C539	2021	NA	2021	2022	Stage 2	Unknown	Unknown	Positive	Unknown	Malignant	Yes	Yes	Unknown	Yes	NA	Alive	Histology of Primary	0	59	≥50	11.2033
C539	2021	NA	2021	2022	Stage 3	Unknown	Unknown	Positive	Unknown	Malignant	Unknown	Unknown	Unknown	No	NA	Alive	Histology of Primary	0	39	≤39	13.5359
C539	2021	NA	2021	2021	Stage 1	Unknown	Unknown	Unknown	Unknown	Malignant	Unknown	Unknown	Unknown	No	NA	Alive	Histology of Primary	0	39	≤39	0.262834
C539	2021	NA	2021	2021	Stage 1	Unknown	Unknown	Unknown	Unknown	Malignant	Unknown	Unknown	Unknown	No	NA	Alive	Histology of Primary	0	74	≥50	0.295688
C539	2021	2022	2021	2022	Stage 1	No	No	Positive	No	Malignant	Yes	Yes	Unknown	Yes	This cancer	Dead	Histology of Primary	1	54	≥50	14.0287
C539	2021	NA	2021	2022	Stage 1	Unknown	Unknown	Unknown	Unknown	Malignant	Yes	Yes	Yes	Yes	NA	Alive	Histology of Primary	0	42	40-49	7.09651
C539	2021	NA	2021	2022	Stage 4	Unknown	Unknown	Positive	Unknown	Malignant	Unknown	Yes	Unknown	Yes	NA	Alive	Histology of Primary	0	43	40-49	6.89938
C539	2021	NA	2021	2021	Stage 1	Unknown	Unknown	Unknown	Unknown	Malignant	Unknown	Unknown	Unknown	No	NA	Alive	Histology of Primary	0	44	40-49	0.131417
C539	2021	NA	2021	2021	Stage not determined	Unknown	Unknown	Unknown	Unknown	Malignant	Unknown	Unknown	Unknown	No	NA	Alive	Histology of Primary	0	52	≥50	0.427105
C539	2021	NA	2021	2022	Stage 2	Unknown	Unknown	Positive	Unknown	Malignant	Unknown	Unknown	Unknown	No	NA	Alive	Histology of Primary	0	75	≥50	6.70226
C539	2021	NA	2021	2023	Stage 1	Unknown	Unknown	Positive	Unknown	Malignant	Unknown	Yes	Yes	Yes	NA	Alive	Histology of Primary	0	42	40-49	21.9466
C539	2021	NA	2021	2021	Stage 1	Unknown	Unknown	Unknown	Unknown	Malignant	Unknown	Unknown	Unknown	No	NA	Alive	Histology of Primary	0	34	≤39	0.62423
C539	2021	NA	2021	2022	Stage 1	Unknown	Unknown	Negative	Unknown	Malignant	Unknown	No	Unknown	No	NA	Alive	Histology of Primary	0	61	≥50	8.27926
C539	2021	NA	2021	2022	Stage 1	Unknown	Unknown	Unknown	Unknown	Malignant	Yes	Yes	Unknown	Yes	NA	Alive	Histology of Primary	0	47	40-49	9.00205
C539	2021	2022	2021	2022	Stage 1	Unknown	Unknown	Negative	Unknown	Malignant	Unknown	Unknown	Unknown	No	This cancer	Dead	Histology of Primary	1	72	≥50	11.6304
C539	2021	NA	2021	2023	Stage 1	No	No	Positive	No	Malignant	Unknown	Yes	Unknown	Yes	NA	Alive	Histology of Primary	0	39	≤39	21.8152
C539	2021	NA	2021	2022	Stage 1	Unknown	Unknown	Positive	Unknown	Malignant	Yes	Unknown	Unknown	Yes	NA	Alive	Histology of Primary	0	43	40-49	7.72074
C539	2021	NA	2021	2021	Stage 1	Unknown	Unknown	Unknown	Unknown	Malignant	Unknown	Unknown	Unknown	No	NA	Alive	Histology of Primary	0	45	40-49	0.591376
C539	2021	NA	2021	2021	Stage 1	Unknown	Unknown	Unknown	Unknown	Malignant	Unknown	Unknown	Unknown	No	NA	Alive	Histology of Primary	0	25	≤39	0.492813
C539	2021	NA	2021	2022	Stage 3	No	Yes	Positive	No	Malignant	Unknown	Unknown	Unknown	No	NA	Alive	Histology of Primary	0	39	≤39	4.63244
C539	2021	NA	2021	2023	Stage 1	No	No	Positive	No	Malignant	No	Yes	Yes	Yes	NA	Alive	Histology of Primary	0	45	40-49	19.3511
C539	2021	NA	2021	2022	Stage 2	Unknown	Unknown	Positive	Unknown	Malignant	Unknown	Yes	Yes	Yes	NA	Alive	Histology of Primary	0	40	40-49	2.56263
C539	2021	NA	2021	2021	Stage 2	Unknown	Unknown	Unknown	Unknown	Malignant	Unknown	Unknown	Unknown	No	NA	Alive	Histology of Primary	0	36	≤39	0.229979
C539	2021	2022	2021	2022	Stage 4	No	No	Negative	Yes	Malignant	Unknown	Yes	Unknown	Yes	This cancer	Dead	Histology of Primary	1	38	≤39	4.92813
C539	2021	NA	2021	2022	Stage 2	Unknown	Unknown	Positive	Unknown	Malignant	Yes	Yes	Unknown	Yes	NA	Alive	Histology of Primary	0	64	≥50	8.01643
C539	2021	NA	2021	2023	Stage 3	No	No	Positive	Yes	Malignant	Unknown	Unknown	Unknown	No	NA	Alive	Histology of Primary	0	36	≤39	16.9528
C539	2021	NA	2021	2024	Stage 1	Yes	Yes	Positive	Unknown	Malignant	Yes	Yes	Yes	Yes	NA	Alive	Histology of Primary	0	41	40-49	25.7248
C539	2021	2022	2021	2022	Stage 1	Unknown	Unknown	Negative	Unknown	Malignant	Unknown	No	Yes	Yes	This cancer	Dead	Histology of Primary	1	66	≥50	2.39836
C539	2021	NA	2021	2022	Stage not determined	No	No	Positive	No	Malignant	Unknown	Unknown	Unknown	No	NA	Alive	Histology of Primary	0	46	40-49	3.97536
C539	2021	NA	2021	2021	Stage 2	Unknown	Unknown	Negative	Unknown	Malignant	Unknown	Unknown	Unknown	No	NA	Alive	Histology of Primary	0	37	≤39	0.262834
C539	2021	NA	2021	2022	Stage 1	No	No	Negative	Unknown	Malignant	Unknown	Unknown	Unknown	No	NA	Alive	Histology of Primary	0	35	≤39	0.657084
C539	2021	NA	2021	2022	Stage 2	Unknown	Unknown	Unknown	Unknown	Malignant	Unknown	Unknown	Unknown	No	NA	Alive	Histology of Primary	0	46	40-49	0.197125
C539	2021	NA	2021	2022	Stage 1	Unknown	Unknown	Unknown	Unknown	Malignant	Unknown	Unknown	Unknown	No	NA	Alive	Histology of Primary	0	47	40-49	8.47639
C539	2021	NA	2021	2022	Stage 1	Unknown	Unknown	Unknown	Unknown	Malignant	Unknown	Unknown	Unknown	No	NA	Alive	Histology of Primary	0	48	40-49	0.164271
C539	2021	NA	2021	2022	Stage 1	Unknown	Unknown	Unknown	Unknown	Malignant	Unknown	Unknown	Unknown	No	NA	Alive	Histology of Primary	0	41	40-49	0.164271
C539	2021	NA	2021	2022	Stage 2	No	No	Positive	Unknown	Malignant	Yes	Yes	Unknown	Yes	NA	Alive	Histology of Primary	0	61	≥50	10.3819
C539	2021	2024	2021	2024	Stage 4	No	Yes	Negative	Yes	Malignant	Yes	Yes	Unknown	Yes	This cancer	Dead	Histology of Primary	1	39	≤39	27.499
C539	2021	NA	2021	2022	Stage 3	No	No	Negative	No	Malignant	Unknown	Yes	Yes	Yes	NA	Alive	Histology of Primary	0	65	≥50	5.8809
C539	2022	NA	2022	2022	Stage 3	No	No	Positive	Unknown	Malignant	Yes	Yes	Unknown	Yes	NA	Alive	Histology of Primary	0	38	≤39	8.31211
C539	2022	NA	2022	2022	Stage 3	Unknown	Unknown	Unknown	Unknown	Malignant	Unknown	Yes	Yes	Yes	NA	Alive	Histology of Primary	0	40	40-49	0.361396
C539	2022	NA	2022	2022	Stage 2	Unknown	Unknown	Positive	Unknown	Malignant	Yes	Yes	Unknown	Yes	NA	Alive	Histology of Primary	0	79	≥50	4.17248
C539	2022	2022	2022	2022	Stage 1	Unknown	Unknown	Positive	Unknown	Malignant	Unknown	Yes	Yes	Yes	This cancer	Dead	Histology of Primary	1	57	≥50	6.20945
C539	2022	2023	2022	2023	Stage 4	No	No	Negative	No	Malignant	Unknown	Yes	Yes	Yes	This cancer	Dead	Histology of Primary	1	64	≥50	16.8871
C539	2022	2023	2022	2023	Stage 4	Unknown	Unknown	Positive	Unknown	Malignant	Unknown	Yes	Yes	Yes	This cancer	Dead	Histology of Primary	1	47	40-49	16.9199
C539	2022	NA	2022	2024	Stage 1	Yes	Yes	Negative	Yes	Malignant	Unknown	Yes	Yes	Yes	NA	Alive	Histology of Primary	0	70	≥50	24.1478
C539	2022	NA	2022	2023	Stage 3	No	No	Positive	No	Malignant	No	Yes	Unknown	Yes	NA	Alive	Histology of Primary	0	45	40-49	18.0041
C539	2022	2022	2022	2022	Stage 3	Unknown	Unknown	Positive	Unknown	Malignant	Unknown	Unknown	Yes	Yes	This cancer	Dead	Histology of Primary	1	49	40-49	7.78645
C539	2022	NA	2022	2022	Stage 1	Unknown	Unknown	Positive	Unknown	Malignant	Unknown	Yes	Yes	Yes	NA	Alive	Histology of Primary	0	32	≤39	0.887064
C539	2022	2023	2022	2023	Stage 4	No	No	Negative	No	Malignant	No	Yes	Unknown	Yes	This cancer	Dead	Histology of Primary	1	82	≥50	19.4825
C539	2022	NA	2022	2022	Stage 3	Unknown	Unknown	Positive	Unknown	Malignant	Yes	Yes	Yes	Yes	NA	Alive	Histology of Primary	0	48	40-49	5.94661
C539	2022	2022	2022	2022	Stage 1	No	No	Positive	No	Malignant	Unknown	Yes	Yes	Yes	This cancer	Dead	Histology of Primary	1	54	≥50	8.24641
C539	2022	NA	2022	2023	Stage 1	No	No	Positive	Yes	Malignant	No	Yes	Yes	Yes	NA	Alive	Histology of Primary	0	46	40-49	20.8953
C539	2022	NA	2022	2023	Stage 3	No	No	Negative	No	Malignant	Unknown	Yes	Yes	Yes	NA	Alive	Histology of Primary	0	49	40-49	17.3799
C539	2022	2022	2022	2022	Stage 2	Unknown	Unknown	Positive	Unknown	Malignant	Unknown	Yes	Yes	Yes	This cancer	Dead	Histology of Primary	1	39	≤39	6.50513
C539	2022	NA	2022	2022	Stage 2	Unknown	Unknown	Unknown	Unknown	Malignant	Unknown	Unknown	Unknown	No	NA	Alive	Histology of Primary	0	67	≥50	0.262834
C539	2022	2022	2022	2022	Stage 1	Unknown	Unknown	Positive	Unknown	Malignant	Unknown	Yes	Unknown	Yes	This cancer	Dead	Histology of Primary	1	56	≥50	9.3306
C539	2022	NA	2022	2022	Stage 2	Unknown	Unknown	Positive	Unknown	Malignant	Unknown	Unknown	Unknown	No	NA	Alive	Histology of Primary	0	33	≤39	0.229979
C539	2022	NA	2022	2022	Stage 1	Unknown	Unknown	Unknown	Unknown	Malignant	Unknown	Unknown	Unknown	No	NA	Alive	Histology of Primary	0	51	≥50	0.558522
C539	2022	NA	2022	2022	Stage 1	Unknown	Unknown	Unknown	Unknown	Malignant	Unknown	Unknown	Unknown	No	NA	Alive	Histology of Primary	0	43	40-49	0.558522
C539	2022	NA	2022	2022	Stage 1	Unknown	Unknown	Positive	Unknown	Malignant	Unknown	Unknown	Unknown	No	NA	Alive	Histology of Primary	0	52	≥50	0.525667
C539	2022	NA	2022	2022	Stage 1	Unknown	Unknown	Unknown	Unknown	Malignant	Unknown	Unknown	Unknown	No	NA	Alive	Histology of Primary	0	37	≤39	0.492813
C539	2022	NA	2022	2022	Stage 1	Unknown	Unknown	Unknown	Unknown	Malignant	Unknown	Unknown	Unknown	No	NA	Alive	Histology of Primary	0	45	40-49	0.887064
C539	2022	2022	2022	2022	Stage 1	Unknown	Unknown	Negative	Unknown	Malignant	Unknown	Unknown	Unknown	No	This cancer	Dead	Histology of Primary	1	62	≥50	1.60986
C539	2022	NA	2022	2022	Stage 1	Unknown	Unknown	Unknown	Unknown	Malignant	Unknown	Unknown	Unknown	No	NA	Alive	Histology of Primary	0	63	≥50	2.39836
C539	2022	NA	2022	2022	Stage not determined	Unknown	Unknown	Unknown	Unknown	Malignant	Unknown	Unknown	Unknown	No	NA	Alive	Histology of Primary	0	48	40-49	0.755647
C539	2022	NA	2022	2023	Stage 1	Unknown	Unknown	Positive	Unknown	Malignant	No	Yes	Yes	Yes	NA	Alive	Histology of Primary	0	55	≥50	9.85626
C539	2022	NA	2022	2022	Stage 4	No	No	Positive	Yes	Malignant	Yes	No	Unknown	Yes	NA	Alive	Histology of Primary	0	46	40-49	0.689938
C539	2022	NA	2022	2022	Stage 2	Unknown	Unknown	Positive	Unknown	Malignant	Unknown	Unknown	Unknown	No	NA	Alive	Histology of Primary	0	42	40-49	5.48665
C539	2022	NA	2022	2022	Stage 1	Unknown	Unknown	Positive	Unknown	Malignant	Unknown	Yes	Yes	Yes	NA	Alive	Histology of Primary	0	56	≥50	7.62218
C539	2022	2023	2022	2023	Stage 1	No	No	Positive	No	Malignant	Unknown	Yes	Unknown	Yes	This cancer	Dead	Histology of Primary	1	41	40-49	12.7146
C539	2022	2023	2022	2023	Stage 4	Unknown	Unknown	Unknown	Unknown	Malignant	Unknown	Yes	Unknown	Yes	This cancer	Dead	Histology of Primary	1	51	≥50	18.7269
C539	2022	NA	2022	2022	Stage 1	Unknown	Unknown	Positive	Unknown	Malignant	Unknown	Yes	Yes	Yes	NA	Alive	Histology of Primary	0	35	≤39	6.47228
C539	2022	NA	2022	2022	Stage 1	Unknown	Unknown	Unknown	Unknown	Malignant	Unknown	Unknown	Unknown	No	NA	Alive	Histology of Primary	0	52	≥50	1.31417
C539	2022	NA	2022	2024	Stage 1	Unknown	Unknown	Positive	Unknown	Malignant	Yes	Yes	Unknown	Yes	NA	Alive	Histology of Primary	0	52	≥50	24.115
C539	2022	2023	2022	2023	Stage 4	No	No	Positive	No	Malignant	Unknown	Yes	Unknown	Yes	This cancer	Dead	Histology of Primary	1	42	40-49	10.6448
C539	2022	2023	2022	2023	Stage 4	Unknown	Unknown	Positive	Unknown	Malignant	Unknown	Yes	Unknown	Yes	This cancer	Dead	Histology of Primary	1	49	40-49	11.9918
C539	2022	NA	2022	2022	Stage 2	Unknown	Unknown	Positive	Unknown	Malignant	Unknown	Yes	Unknown	Yes	NA	Alive	Histology of Primary	0	64	≥50	2.23409
C539	2022	NA	2022	2022	Stage not determined	Unknown	Unknown	Unknown	Unknown	Malignant	Unknown	Unknown	Unknown	No	NA	Alive	Histology of Primary	0	47	40-49	0.985626
C539	2022	2023	2022	2023	Stage 4	Yes	Yes	Positive	No	Malignant	Unknown	Yes	Unknown	Yes	This cancer	Dead	Histology of Primary	1	35	≤39	8.34497
C539	2022	NA	2022	2022	Stage 1	Unknown	Unknown	Unknown	Unknown	Malignant	Unknown	Unknown	Unknown	No	NA	Alive	Histology of Primary	0	36	≤39	0.459959
C539	2022	NA	2022	2022	Stage 1	Unknown	Unknown	Unknown	Unknown	Malignant	Unknown	Unknown	Unknown	No	NA	Alive	Histology of Primary	0	57	≥50	0.788501
C539	2022	NA	2022	2022	Stage 1	No	Yes	Positive	No	Malignant	Unknown	Yes	Unknown	Yes	NA	Alive	Histology of Primary	0	51	≥50	4.04107
C539	2022	NA	2022	2023	Stage not determined	Unknown	Unknown	Positive	Unknown	Malignant	Unknown	Yes	Yes	Yes	NA	Alive	Histology of Primary	0	59	≥50	10.0862
C539	2022	NA	2022	2022	Stage 1	Unknown	Unknown	Unknown	Unknown	Malignant	No	Yes	Unknown	Yes	NA	Alive	Histology of Primary	0	59	≥50	5.94661
C539	2022	NA	2022	2023	Stage 2	Unknown	Unknown	Unknown	Unknown	Malignant	Unknown	Unknown	Unknown	No	NA	Alive	Histology of Primary	0	47	40-49	14.6201
C539	2022	NA	2022	2022	Stage 1	Unknown	Unknown	Positive	Unknown	Malignant	Unknown	No	Unknown	No	NA	Alive	Histology of Primary	0	60	≥50	1.1499
C539	2022	NA	2022	2022	Stage 1	Unknown	Unknown	Unknown	Unknown	Malignant	Unknown	Unknown	Yes	Yes	NA	Alive	Histology of Primary	0	21	≤39	0.328542
C539	2022	NA	2022	2023	Stage 1	No	No	Positive	No	Malignant	Unknown	Unknown	Unknown	No	NA	Alive	Histology of Primary	0	35	≤39	15.77
C539	2022	NA	2022	2022	Stage 1	Unknown	Unknown	Positive	Unknown	Malignant	Unknown	Yes	Yes	Yes	NA	Alive	Histology of Primary	0	73	≥50	3.81109
C539	2022	NA	2022	2023	Stage 4	No	No	Positive	No	Malignant	Unknown	Yes	Yes	Yes	NA	Alive	Histology of Primary	0	49	40-49	14.2587
C539	2022	NA	2022	2022	Stage 1	Unknown	Unknown	Positive	Unknown	Malignant	Unknown	Yes	Yes	Yes	NA	Alive	Histology of Primary	0	45	40-49	0.0657084
C539	2022	NA	2022	2022	Stage 1	Unknown	Unknown	Unknown	Unknown	Malignant	Unknown	Unknown	Unknown	No	NA	Alive	Histology of Primary	0	38	≤39	0.689938
C539	2022	NA	2022	2022	Stage 1	Unknown	Unknown	Unknown	Unknown	Malignant	Unknown	Unknown	Unknown	No	NA	Alive	Histology of Primary	0	47	40-49	0.657084
C539	2022	NA	2022	2022	Stage 1	Unknown	Unknown	Unknown	Unknown	Malignant	Unknown	Unknown	Unknown	No	NA	Alive	Histology of Primary	0	47	40-49	0.657084
C539	2022	NA	2022	2022	Stage 2	No	No	Positive	No	Malignant	Unknown	Yes	Unknown	Yes	NA	Alive	Histology of Primary	0	47	40-49	2.56263
C539	2022	2023	2022	2023	Stage 1	Unknown	Unknown	Positive	Unknown	Malignant	Unknown	Yes	Yes	Yes	This cancer	Dead	Histology of Primary	1	59	≥50	17.2485
C539	2022	NA	2022	2022	Stage 1	Unknown	Unknown	Unknown	Unknown	Malignant	Unknown	Unknown	Unknown	No	NA	Alive	Histology of Primary	0	44	40-49	0.591376
C539	2022	2023	2022	2023	Stage 3	No	No	Unknown	No	Malignant	No	Yes	Yes	Yes	This cancer	Dead	Histology of Primary	1	54	≥50	14.193
C539	2022	NA	2022	2023	Stage 3	Unknown	Unknown	Unknown	Unknown	Malignant	No	Yes	Unknown	Yes	NA	Alive	Histology of Primary	0	58	≥50	12.5832
C539	2022	NA	2022	2022	Stage 4	Unknown	Unknown	Positive	Unknown	Malignant	Unknown	Yes	Yes	Yes	NA	Alive	Histology of Primary	0	37	≤39	1.34702
C539	2022	2023	2022	2023	Stage 4	No	No	Negative	No	Malignant	Unknown	Yes	Unknown	Yes	This cancer	Dead	Histology of Primary	1	40	40-49	9.3963
C539	2022	NA	2022	2022	Stage 2	Unknown	Unknown	Negative	Unknown	Malignant	Unknown	Unknown	Unknown	No	NA	Alive	Histology of Primary	0	72	≥50	1.74127
C539	2022	NA	2022	2023	Stage 2	Unknown	Unknown	Positive	Unknown	Malignant	Unknown	Unknown	Unknown	No	NA	Alive	Histology of Primary	0	54	≥50	15.4086
C539	2022	NA	2022	2023	Stage 3	Unknown	Unknown	Positive	Unknown	Malignant	Unknown	Unknown	Yes	Yes	NA	Alive	Histology of Primary	0	41	40-49	15.6057
C539	2022	2022	2022	2022	Stage 2	No	No	Unknown	No	Malignant	Unknown	Yes	Unknown	Yes	This cancer	Dead	Histology of Primary	1	35	≤39	2.85832
C539	2022	2022	2022	2022	Stage 4	No	No	Positive	No	Malignant	Unknown	No	Yes	Yes	This cancer	Dead	Histology of Primary	1	32	≤39	5.91376
C539	2022	NA	2022	2022	Stage not determined	Unknown	Unknown	Unknown	Unknown	Malignant	Unknown	Unknown	Unknown	No	NA	Alive	Histology of Primary	0	38	≤39	0.525667
C539	2022	2022	2022	2022	Stage 4	No	No	Positive	Yes	Malignant	Unknown	Yes	Unknown	Yes	This cancer	Dead	Histology of Primary	1	43	40-49	2.20123
C539	2022	NA	2022	2022	Stage 1	No	No	Positive	No	Malignant	No	Yes	Yes	Yes	NA	Alive	Histology of Primary	0	50	≥50	2.52977
C539	2022	NA	2022	2022	Stage 3	Unknown	Yes	Positive	Unknown	Malignant	Unknown	Yes	Yes	Yes	NA	Alive	Histology of Primary	0	26	≤39	3.25257
C539	2022	2022	2022	2022	Stage 3	No	No	Positive	No	Malignant	Unknown	Yes	Yes	Yes	This cancer	Dead	Histology of Primary	1	39	≤39	2.26694
C539	2022	NA	2022	2022	Stage 2	Unknown	Unknown	Negative	Unknown	Malignant	Unknown	Yes	Yes	Yes	NA	Alive	Histology of Primary	0	36	≤39	2.39836
C539	2022	2023	2022	2023	Stage 4	No	No	Positive	No	Malignant	Unknown	Yes	Unknown	Yes	This cancer	Dead	Histology of Primary	1	55	≥50	15.0801
C539	2022	NA	2022	2024	Stage 1	Unknown	Unknown	Negative	Unknown	Malignant	Unknown	Yes	Yes	Yes	NA	Alive	Histology of Primary	0	67	≥50	19.1211
C539	2022	2023	2022	2023	Stage 2	Yes	Yes	Positive	Yes	Malignant	Unknown	No	Unknown	No	This cancer	Dead	Histology of Primary	1	29	≤39	11.5318
C539	2022	NA	2022	2022	Stage not determined	Unknown	Unknown	Unknown	Unknown	Malignant	Unknown	Unknown	Unknown	No	NA	Alive	Histology of Primary	0	56	≥50	0
C539	2022	NA	2022	2022	Stage 1	Unknown	Unknown	Unknown	Unknown	Malignant	Unknown	Unknown	Unknown	No	NA	Alive	Histology of Primary	0	39	≤39	2.43121
C539	2022	NA	2022	2023	Stage 1	Unknown	Unknown	Unknown	Unknown	Malignant	Unknown	Unknown	Unknown	No	NA	Alive	Histology of Primary	0	30	≤39	4.79671
C539	2022	NA	2022	2023	Stage not determined	Unknown	Unknown	Unknown	Unknown	Malignant	Unknown	Unknown	Yes	Yes	NA	Alive	Histology of Primary	0	46	40-49	7.09651
C539	2022	NA	2022	2023	Stage 2	No	No	Positive	No	Malignant	Unknown	Yes	Yes	Yes	NA	Alive	Histology of Primary	0	54	≥50	8.9692
C539	2022	NA	2022	2022	Stage 1	Unknown	Unknown	Unknown	Unknown	Malignant	Unknown	Unknown	Unknown	No	NA	Alive	Histology of Primary	0	40	40-49	1.47844
C539	2022	2024	2022	2023	Stage 1	No	No	Positive	No	Malignant	Unknown	Yes	Yes	Yes	This cancer	Dead	Histology of Primary	1	42	40-49	19.0883
C539	2022	NA	2022	2023	Stage 3	No	No	Negative	No	Malignant	Unknown	Yes	Unknown	Yes	NA	Alive	Histology of Primary	0	50	≥50	6.73511
C539	2022	NA	2022	2022	Stage 1	Unknown	Unknown	Positive	Unknown	Malignant	Unknown	Yes	Yes	Yes	NA	Alive	Histology of Primary	0	50	≥50	1.18275
C539	2022	NA	2022	2023	Stage 3	No	No	Positive	No	Malignant	Unknown	Unknown	Unknown	No	NA	Alive	Histology of Primary	0	44	40-49	13.5359
C539	2022	NA	2022	2024	Stage 2	No	Yes	Positive	Yes	Malignant	Yes	Yes	Yes	Yes	NA	Alive	Histology of Primary	0	35	≤39	15.77
C539	2022	NA	2022	2022	Stage 2	Unknown	Unknown	Unknown	No	Malignant	Unknown	Unknown	Unknown	No	NA	Alive	Histology of Primary	0	83	≥50	1.60986
C539	2022	NA	2022	2023	Stage 3	No	No	Positive	No	Malignant	Unknown	No	Unknown	No	NA	Alive	Histology of Primary	0	69	≥50	8.83778
C539	2022	NA	2022	2022	Stage not determined	Unknown	Unknown	Unknown	Unknown	Malignant	Unknown	Unknown	Unknown	No	NA	Alive	Histology of Primary	0	35	≤39	1.1499
C539	2022	NA	2022	2023	Stage not determined	Unknown	Unknown	Unknown	Unknown	Malignant	Unknown	Unknown	Yes	Yes	NA	Alive	Histology of Primary	0	70	≥50	7.72074
C539	2022	NA	2022	2022	Stage 1	Unknown	Unknown	Unknown	Unknown	Malignant	Unknown	Unknown	Unknown	No	NA	Alive	Histology of Primary	0	40	40-49	1.47844
C539	2022	NA	2022	2022	Stage 1	Unknown	Unknown	Positive	Unknown	Malignant	Unknown	Yes	Yes	Yes	NA	Alive	Histology of Primary	0	48	40-49	1.83984
C539	2022	NA	2022	2023	Stage 4	No	No	Positive	No	Malignant	Unknown	No	Unknown	No	NA	Alive	Histology of Primary	0	31	≤39	5.74949
C539	2022	NA	2022	2022	Stage not determined	Unknown	Unknown	Unknown	Unknown	Malignant	Unknown	Unknown	Unknown	No	NA	Alive	Histology of Primary	0	38	≤39	0
C539	2022	NA	2022	2022	Stage not determined	Unknown	Unknown	Unknown	Unknown	Malignant	Unknown	Unknown	Unknown	No	NA	Alive	Histology of Primary	0	38	≤39	0
C539	2022	NA	2022	2023	Stage 2	Unknown	Unknown	Positive	Unknown	Malignant	Yes	Yes	Yes	Yes	NA	Alive	Histology of Primary	0	69	≥50	13.4045
C539	2022	NA	2022	2022	Stage 4	Unknown	Unknown	Positive	Unknown	Malignant	No	Yes	Yes	Yes	NA	Alive	Histology of Primary	0	44	40-49	0.558522
C539	2022	NA	2022	2022	Stage 3	Yes	Yes	Positive	Unknown	Malignant	Unknown	Yes	Yes	Yes	NA	Alive	Histology of Primary	0	47	40-49	0.229979
C539	2022	NA	2022	2023	Stage 3	No	No	Negative	No	Malignant	Yes	Yes	Yes	Yes	NA	Alive	Histology of Primary	0	49	40-49	12.7146
C539	2022	NA	2022	2022	Stage 1	Unknown	Unknown	Positive	Unknown	Malignant	Unknown	Unknown	Unknown	No	NA	Alive	Histology of Primary	0	49	40-49	2.06982
C539	2022	NA	2022	2023	Stage 2	No	Yes	Positive	No	Malignant	Unknown	Yes	Yes	Yes	NA	Alive	Histology of Primary	0	46	40-49	11.5647
C539	2022	NA	2022	2023	Stage 3	No	No	Positive	No	Malignant	Yes	Yes	Yes	Yes	NA	Alive	Histology of Primary	0	39	≤39	7.55647
C539	2022	NA	2022	2023	Stage 3	Unknown	Unknown	Positive	Unknown	Malignant	Unknown	Unknown	Unknown	No	NA	Alive	Histology of Primary	0	54	≥50	8.93634
C539	2022	NA	2022	2022	Stage 1	Unknown	Unknown	Positive	Unknown	Malignant	Unknown	Unknown	Unknown	No	NA	Alive	Histology of Primary	0	48	40-49	1.21561
C539	2022	NA	2022	2023	Stage 4	Yes	Yes	Unknown	Unknown	Malignant	Unknown	Yes	Yes	Yes	NA	Alive	Histology of Primary	0	48	40-49	14.2916
C539	2022	NA	2022	2023	Stage 3	No	No	Negative	No	Malignant	Unknown	Unknown	Unknown	No	NA	Alive	Histology of Primary	0	87	≥50	9.42916
C539	2022	NA	2022	2023	Stage 3	No	No	Negative	No	Malignant	Unknown	No	Unknown	No	NA	Alive	Histology of Primary	0	40	40-49	11.7947
C539	2022	NA	2022	2024	Stage 2	Unknown	Unknown	Positive	Unknown	Malignant	Unknown	No	Yes	Yes	NA	Alive	Histology of Primary	0	58	≥50	16.9856
C539	2022	NA	2022	2022	Stage 1	Unknown	Unknown	Unknown	Unknown	Malignant	Unknown	Unknown	Unknown	No	NA	Alive	Histology of Primary	0	48	40-49	2.29979
C539	2022	NA	2022	2022	Stage 4	No	No	Positive	No	Malignant	Unknown	Yes	Yes	Yes	NA	Alive	Histology of Primary	0	47	40-49	0.164271
C539	2022	NA	2022	2023	Stage 1	No	No	Positive	No	Malignant	Unknown	Yes	Unknown	Yes	NA	Alive	Histology of Primary	0	56	≥50	2.92402
C539	2022	NA	2022	2022	Stage 1	Unknown	Unknown	Unknown	Unknown	Malignant	Unknown	Unknown	Unknown	No	NA	Alive	Histology of Primary	0	47	40-49	0.164271
C539	2022	NA	2022	2023	Stage 2	Unknown	Unknown	Positive	Unknown	Malignant	Unknown	Yes	Yes	Yes	NA	Alive	Histology of Primary	0	43	40-49	7.42505
C539	2022	NA	2022	2022	Stage 4	No	No	Unknown	No	Malignant	Unknown	Yes	Yes	Yes	NA	Alive	Histology of Primary	0	53	≥50	0
C539	2022	NA	2022	2024	Stage 1	No	No	Positive	No	Malignant	Unknown	No	Yes	Yes	NA	Alive	Histology of Primary	0	52	≥50	16.5257
C539	2022	NA	2022	2023	Stage not determined	Unknown	Unknown	Unknown	Unknown	Malignant	Unknown	Unknown	Unknown	No	NA	Alive	Histology of Primary	0	43	40-49	2.43121
C539	2022	NA	2022	2024	Stage 1	No	Unknown	Positive	No	Malignant	Unknown	Yes	Yes	Yes	NA	Alive	Histology of Primary	0	42	40-49	16.23
C539	2022	NA	2022	2023	Stage 2	No	No	Positive	No	Malignant	Yes	No	Unknown	Yes	NA	Alive	Histology of Primary	0	42	40-49	8.08214
C539	2022	NA	2022	2023	Stage 2	No	No	Positive	No	Malignant	Unknown	Yes	Unknown	Yes	NA	Alive	Histology of Primary	0	46	40-49	9.69199
C539	2022	NA	2022	2023	Stage 3	Unknown	Unknown	Negative	Unknown	Malignant	Unknown	Unknown	Unknown	No	NA	Alive	Histology of Primary	0	59	≥50	2.89117
C539	2022	NA	2022	2023	Stage 1	Unknown	Unknown	Unknown	Unknown	Malignant	Unknown	Unknown	Unknown	No	NA	Alive	Histology of Primary	0	49	40-49	2.89117
C539	2022	NA	2022	2023	Stage 2	No	No	Positive	No	Malignant	Unknown	Yes	Yes	Yes	NA	Alive	Histology of Primary	0	47	40-49	12.6817
C539	2022	NA	2022	2024	Stage 2	No	No	Positive	No	Malignant	Unknown	Yes	Yes	Yes	NA	Alive	Histology of Primary	0	45	40-49	15.6057
C539	2022	NA	2022	2024	Stage 1	No	No	Positive	No	Malignant	No	Yes	Yes	Yes	NA	Alive	Histology of Primary	0	59	≥50	14.9158
C539	2022	NA	2022	2022	Stage 2	Unknown	Unknown	Positive	Unknown	Malignant	No	Yes	Unknown	Yes	NA	Alive	Histology of Primary	0	51	≥50	0.229979
C539	2022	NA	2022	2024	Stage 2	No	No	Positive	Yes	Malignant	Unknown	Yes	Yes	Yes	NA	Alive	Histology of Primary	0	56	≥50	16.0657
C539	2022	NA	2022	2023	Stage 1	Unknown	Unknown	Unknown	Unknown	Malignant	Unknown	Unknown	Unknown	No	NA	Alive	Histology of Primary	0	54	≥50	2.56263
C539	2022	2023	2022	2023	Stage 3	No	No	Positive	Yes	Malignant	Unknown	Yes	Unknown	Yes	This cancer	Dead	Histology of Primary	1	47	40-49	12.7146
C539	2022	NA	2022	2023	Stage 1	Unknown	Unknown	Positive	Unknown	Malignant	Unknown	Unknown	Unknown	No	NA	Alive	Histology of Primary	0	43	40-49	2.69405
C539	2022	NA	2022	2023	Stage 4	No	No	Positive	No	Malignant	Unknown	Yes	Yes	Yes	NA	Alive	Histology of Primary	0	36	≤39	8.73922
C539	2022	NA	2022	2024	Stage 1	Unknown	Unknown	Positive	Unknown	Malignant	Unknown	Unknown	Yes	Yes	NA	Alive	Histology of Primary	0	52	≥50	17.0185
C539	2022	NA	2022	2022	Stage 2	Unknown	Unknown	Unknown	Unknown	Malignant	Unknown	Unknown	Unknown	No	NA	NA	Histology of Primary	0	55	≥50	0.0657084
C539	2022	NA	2022	2023	Stage 1	Unknown	Unknown	Positive	Unknown	Malignant	Unknown	Unknown	Unknown	No	NA	Alive	Histology of Primary	0	42	40-49	4.46817
C539	2022	NA	2022	2023	Stage not determined	Unknown	Unknown	Unknown	Unknown	Malignant	Unknown	Yes	Yes	Yes	NA	Alive	Histology of Primary	0	62	≥50	4.3039
C539	2022	NA	2022	2023	Stage 4	No	No	Positive	Unknown	Malignant	No	Yes	Yes	Yes	NA	Alive	Histology of Primary	0	23	≤39	7.72074
C539	2022	NA	2022	2024	Stage 1	No	No	Positive	No	Malignant	Unknown	Yes	Yes	Yes	NA	Alive	Histology of Primary	0	58	≥50	13.4374
C539	2022	NA	2022	2023	Stage 1	Unknown	Unknown	Unknown	Unknown	Malignant	Unknown	Unknown	Unknown	No	NA	Alive	Histology of Primary	0	60	≥50	4.43532
C539	2022	NA	2022	2024	Stage 2	No	No	Positive	No	Malignant	No	Yes	Yes	Yes	NA	Alive	Histology of Primary	0	43	40-49	14.7844
C539	2022	NA	2022	2023	Stage not determined	No	No	Positive	No	Malignant	Unknown	No	Unknown	No	NA	Alive	Histology of Primary	0	42	40-49	0.328542
C539	2022	NA	2022	2023	Stage 2	No	No	Negative	No	Malignant	Unknown	Yes	Unknown	Yes	NA	Alive	Histology of Primary	0	50	≥50	3.12115
C539	2023	NA	2023	2024	Stage 1	Unknown	Unknown	Positive	Unknown	Malignant	Unknown	Unknown	Yes	Yes	NA	Alive	Histology of Primary	0	45	40-49	13.0431
C539	2023	NA	2023	2023	Stage 1	Unknown	Unknown	Unknown	Unknown	Malignant	Unknown	Unknown	Unknown	No	NA	Alive	Histology of Primary	0	37	≤39	3.31828
C539	2023	NA	2023	2023	Stage 2	No	No	Positive	No	Malignant	Yes	Yes	Unknown	Yes	NA	Alive	Histology of Primary	0	60	≥50	10.0205
C539	2023	NA	2023	2023	Stage 2	No	No	Positive	No	Malignant	No	Unknown	Unknown	No	NA	Alive	Histology of Primary	0	49	40-49	0.952772
C539	2023	NA	2023	2023	Stage 3	No	No	Positive	No	Malignant	Unknown	Yes	Unknown	Yes	NA	Alive	Histology of Primary	0	44	40-49	2.23409
C539	2023	NA	2023	2023	Stage not determined	Unknown	Unknown	Unknown	Unknown	Malignant	Unknown	Unknown	Unknown	No	NA	Alive	Histology of Primary	0	33	≤39	4.79671
C539	2023	NA	2023	2023	Stage 1	Unknown	Unknown	Unknown	Unknown	Malignant	Unknown	Unknown	Unknown	No	NA	Alive	Histology of Primary	0	38	≤39	3.05544
C539	2023	NA	2023	2023	Stage 2	No	No	Positive	Yes	Malignant	Unknown	No	Unknown	No	NA	Alive	Histology of Primary	0	41	40-49	1.11704
C539	2023	NA	2023	2023	Stage 4	No	No	Negative	No	Malignant	Unknown	No	Unknown	No	NA	Alive	Histology of Primary	0	29	≤39	1.577
C539	2023	NA	2023	2024	Stage 4	No	No	Positive	No	Malignant	Unknown	Yes	Yes	Yes	NA	Alive	Histology of Primary	0	56	≥50	13.6016
C539	2023	NA	2023	2023	Stage 2	Unknown	Unknown	Unknown	Unknown	Malignant	Unknown	Unknown	Unknown	No	NA	Alive	Histology of Primary	0	99	≥50	7.12936
C539	2023	NA	2023	2023	Stage 1	No	No	Unknown	No	Malignant	Unknown	Unknown	Unknown	No	NA	Alive	Histology of Primary	0	58	≥50	4.73101
C539	2023	NA	2023	2024	Stage 2	Unknown	Unknown	Negative	Unknown	Malignant	Unknown	Unknown	Yes	Yes	NA	Alive	Histology of Primary	0	51	≥50	13.3388
C539	2023	NA	2023	2023	Stage 3	No	Yes	Positive	No	Malignant	Unknown	Yes	Yes	Yes	NA	Alive	Histology of Primary	0	42	40-49	7.12936
C539	2023	2023	2023	2023	Stage 3	Unknown	Unknown	Positive	Unknown	Malignant	Unknown	Unknown	Yes	Yes	This cancer	Dead	Histology of Primary	1	49	40-49	8.14784
C539	2023	NA	2023	2023	Stage not determined	Unknown	Unknown	Unknown	Unknown	Malignant	Unknown	Unknown	Unknown	No	NA	Alive	Histology of Primary	0	40	40-49	0
C539	2023	NA	2023	2023	Stage 2	Yes	Yes	Positive	Yes	Malignant	Unknown	Yes	Yes	Yes	NA	Alive	Histology of Primary	0	42	40-49	3.5154
C539	2023	NA	2023	2023	Stage 1	Unknown	Unknown	Unknown	Unknown	Malignant	Unknown	Unknown	Unknown	No	NA	Alive	Histology of Primary	0	50	≥50	2.16838
C539	2023	NA	2023	2023	Stage 1	Unknown	Unknown	Unknown	Unknown	Malignant	Unknown	Unknown	Unknown	No	NA	Alive	Histology of Primary	0	47	40-49	2.03696
C539	2023	NA	2023	2023	Stage 4	Unknown	Unknown	Positive	Unknown	Malignant	Unknown	Yes	Yes	Yes	NA	Alive	Histology of Primary	0	38	≤39	4.59959
C539	2023	NA	2023	2024	Stage 3	Unknown	Unknown	Positive	Unknown	Malignant	Unknown	No	Unknown	No	NA	Alive	Histology of Primary	0	88	≥50	10.6776
C539	2023	NA	2023	2024	Stage 1	No	No	Positive	No	Malignant	Unknown	Yes	Yes	Yes	NA	Alive	Histology of Primary	0	35	≤39	11.1047
C539	2023	NA	2023	2023	Stage 1	Unknown	Unknown	Unknown	Unknown	Malignant	Unknown	Unknown	Unknown	No	NA	Alive	Histology of Primary	0	54	≥50	3.61396
C539	2023	NA	2023	2023	Stage 1	No	No	Positive	No	Malignant	Unknown	No	Unknown	No	NA	Alive	Histology of Primary	0	52	≥50	4.46817
C539	2023	NA	2023	2023	Stage 1	Unknown	Unknown	Unknown	Unknown	Malignant	Unknown	Unknown	Unknown	No	NA	Alive	Histology of Primary	0	58	≥50	1.577
C539	2023	NA	2023	2023	Stage 1	No	No	Positive	No	Malignant	Unknown	Yes	Yes	Yes	NA	Alive	Histology of Primary	0	52	≥50	4.17248
C539	2023	NA	2023	2023	Stage 1	Unknown	Unknown	Unknown	Unknown	Malignant	Unknown	Unknown	Unknown	No	NA	Alive	Histology of Primary	0	42	40-49	2.06982
C539	2023	NA	2023	2023	Stage 2	No	Yes	Positive	Unknown	Malignant	Unknown	Unknown	Unknown	No	NA	Alive	Histology of Primary	0	30	≤39	9.13347
C539	2023	NA	2023	2023	Stage 2	No	No	Positive	No	Malignant	Unknown	Yes	Yes	Yes	NA	Alive	Histology of Primary	0	49	40-49	2.26694
C539	2023	NA	2023	2023	Stage 2	No	No	Positive	No	Malignant	Unknown	Yes	Yes	Yes	NA	Alive	Histology of Primary	0	76	≥50	8.27926
C539	2023	NA	2023	2023	Stage 2	Unknown	Unknown	Unknown	Unknown	Malignant	Unknown	Unknown	Unknown	No	NA	Alive	Histology of Primary	0	39	≤39	1.24846
C539	2023	NA	2023	2023	Stage 1	Unknown	Unknown	Unknown	Unknown	Malignant	Unknown	Unknown	Unknown	No	NA	Alive	Histology of Primary	0	42	40-49	1.9384
C539	2023	NA	2023	2023	Stage 1	No	No	Positive	No	Malignant	Unknown	No	Unknown	No	NA	Alive	Histology of Primary	0	42	40-49	3.44969
C539	2023	2023	2023	2023	Stage 4	Unknown	Unknown	Positive	Unknown	Malignant	Unknown	Yes	Yes	Yes	This cancer	Dead	Histology of Primary	1	46	40-49	0.755647
C539	2023	NA	2023	2024	Stage 2	No	No	Positive	No	Malignant	Unknown	Yes	Yes	Yes	NA	Alive	Histology of Primary	0	46	40-49	10.8419
C539	2023	NA	2023	2023	Stage 3	No	No	Negative	Yes	Malignant	Unknown	No	Unknown	No	NA	Alive	Histology of Primary	0	72	≥50	1.97125
C539	2023	NA	2023	2023	Stage 1	Unknown	Unknown	Unknown	Unknown	Malignant	Unknown	Unknown	Unknown	No	NA	Alive	Histology of Primary	0	37	≤39	0.919918
C539	2023	NA	2023	2023	Stage not determined	Unknown	Unknown	Negative	Yes	Malignant	Unknown	Yes	Unknown	Yes	NA	Alive	Histology of Primary	0	62	≥50	4.96099
C539	2023	NA	2023	2023	Stage 1	Unknown	Unknown	Unknown	Unknown	Malignant	Unknown	Unknown	Unknown	No	NA	Alive	Histology of Primary	0	63	≥50	3.97536
C539	2023	NA	2023	2023	Stage 1	No	No	Positive	No	Malignant	Unknown	Yes	Unknown	Yes	NA	Alive	Histology of Primary	0	42	40-49	6.43943
C539	2023	NA	2023	2023	Stage 3	No	No	Positive	No	Malignant	Unknown	Yes	Unknown	Yes	NA	Alive	Histology of Primary	0	39	≤39	2.10267
C539	2023	NA	2023	2024	Stage 1	Unknown	Unknown	Positive	Unknown	Malignant	Unknown	Yes	Yes	Yes	NA	Alive	Histology of Primary	0	39	≤39	12.3203
C539	2023	NA	2023	2023	Stage 2	Unknown	Unknown	Positive	Unknown	Malignant	Unknown	No	Yes	Yes	NA	Alive	Histology of Primary	0	37	≤39	0.0985626
C539	2023	NA	2023	2023	Stage not determined	Unknown	Unknown	Unknown	Unknown	Malignant	Unknown	Unknown	Unknown	No	NA	Alive	Histology of Primary	0	99	≥50	0
C539	2023	2023	2023	2023	Stage 2	No	No	Positive	No	Malignant	Unknown	No	Unknown	No	This cancer	Dead	Histology of Primary	1	46	40-49	5.19097
C539	2023	NA	2023	2023	Stage 2	No	No	Positive	No	Malignant	No	Yes	Unknown	Yes	NA	Alive	Histology of Primary	0	62	≥50	6.20945
C539	2023	NA	2023	2023	Stage not determined	No	No	Positive	No	Malignant	Unknown	No	Unknown	No	NA	Alive	Histology of Primary	0	42	40-49	5.71663
C539	2023	NA	2023	2023	Stage 2	No	Yes	Positive	Yes	Malignant	Unknown	Yes	Unknown	Yes	NA	Alive	Histology of Primary	0	68	≥50	2.10267
C539	2023	NA	2023	2023	Stage 2	Unknown	Unknown	Unknown	Unknown	Malignant	Unknown	Unknown	Unknown	No	NA	Alive	Histology of Primary	0	69	≥50	0.295688
C539	2023	NA	2023	2023	Stage 2	No	No	Negative	No	Malignant	Unknown	Yes	Unknown	Yes	NA	Alive	Histology of Primary	0	53	≥50	4.36961
C539	2023	NA	2023	2023	Stage 3	No	Yes	Positive	No	Malignant	Unknown	Yes	Unknown	Yes	NA	Alive	Histology of Primary	0	75	≥50	5.78234
C539	2023	NA	2023	2024	Stage 3	Unknown	Unknown	Positive	Unknown	Malignant	Unknown	Yes	Yes	Yes	NA	Alive	Histology of Primary	0	65	≥50	11.6961
C539	2023	NA	2023	2023	Stage not determined	Unknown	Unknown	Unknown	Unknown	Malignant	Unknown	Unknown	Unknown	No	NA	Alive	Histology of Primary	0	48	40-49	0
C539	2023	NA	2023	2023	Stage 3	Unknown	Unknown	Unknown	Unknown	Malignant	Unknown	Yes	Yes	Yes	NA	Alive	Histology of Primary	0	47	40-49	1.21561
C539	2023	NA	2023	2023	Stage 1	Unknown	Unknown	Unknown	Unknown	Malignant	Unknown	Unknown	Unknown	No	NA	Alive	Histology of Primary	0	55	≥50	0.657084
C539	2023	NA	2023	2023	Stage 2	Unknown	Unknown	Positive	Unknown	Malignant	Unknown	Unknown	Unknown	No	NA	Alive	Histology of Primary	0	43	40-49	2.26694
C539	2023	NA	2023	2024	Stage 4	Yes	Yes	Positive	Yes	Malignant	Unknown	Yes	Yes	Yes	NA	Alive	Histology of Primary	0	36	≤39	11.0719
C539	2023	NA	2023	2023	Stage 1	No	No	Positive	No	Malignant	Unknown	No	Unknown	No	NA	Alive	Histology of Primary	0	42	40-49	1.37988
C539	2023	NA	2023	2023	Stage not determined	Unknown	Unknown	Unknown	Unknown	Malignant	Unknown	Unknown	Unknown	No	NA	Alive	Histology of Primary	0	55	≥50	0
C539	2023	NA	2023	2024	Stage 4	Unknown	Unknown	Positive	Unknown	Malignant	Unknown	Yes	Yes	Yes	NA	Alive	Histology of Primary	0	38	≤39	8.04928
C539	2023	NA	2023	2023	Stage 2	Unknown	Unknown	Unknown	Unknown	Malignant	Unknown	Unknown	Unknown	No	NA	Alive	Histology of Primary	0	39	≤39	0.229979
C539	2023	NA	2023	2023	Stage 2	No	No	Negative	No	Malignant	Unknown	Unknown	Unknown	No	NA	Alive	Histology of Primary	0	76	≥50	4.79671
C539	2023	NA	2023	2023	Stage 3	No	No	Positive	No	Malignant	Unknown	Yes	Unknown	Yes	NA	Alive	Histology of Primary	0	52	≥50	0.952772
C539	2023	NA	2023	2023	Stage 2	Unknown	Unknown	Unknown	Unknown	Malignant	Unknown	Unknown	Unknown	No	NA	Alive	Histology of Primary	0	44	40-49	1.77413
C539	2023	NA	2023	2023	Stage not determined	Unknown	Unknown	Unknown	Unknown	Malignant	Unknown	Unknown	Unknown	No	NA	Alive	Histology of Primary	0	37	≤39	0
C539	2023	NA	2023	2023	Stage 3	No	No	Negative	No	Malignant	Unknown	Yes	Unknown	Yes	NA	Alive	Histology of Primary	0	64	≥50	0
C539	2023	NA	2023	2023	Stage 1	Unknown	Unknown	Unknown	Unknown	Malignant	Unknown	Unknown	Unknown	No	NA	Alive	Histology of Primary	0	45	40-49	1.11704
C539	2023	NA	2023	2023	Stage 2	No	No	Positive	No	Malignant	Unknown	Yes	Yes	Yes	NA	Alive	Histology of Primary	0	41	40-49	3.67967
C539	2023	NA	2023	2023	Stage 1	No	Yes	Positive	Yes	Malignant	Unknown	Yes	Unknown	Yes	NA	Alive	Histology of Primary	0	38	≤39	4.33676
C539	2023	NA	2023	2023	Stage not determined	Unknown	Unknown	Positive	Unknown	Malignant	Unknown	Yes	Yes	Yes	NA	Alive	Histology of Primary	0	42	40-49	2.20123
C539	2023	NA	2023	2023	Stage 2	Unknown	Unknown	Negative	Unknown	Malignant	Unknown	Yes	Yes	Yes	NA	Alive	Histology of Primary	0	39	≤39	0.591376
C539	2023	2023	2023	2023	Stage 4	No	No	Positive	Yes	Malignant	Unknown	Yes	Unknown	Yes	This cancer	Dead	Histology of Primary	1	28	≤39	2.59548
C539	2023	NA	2023	2024	Stage 2	Unknown	Unknown	Positive	Unknown	Malignant	Unknown	Yes	Yes	Yes	NA	Alive	Histology of Primary	0	35	≤39	10.7433
C539	2023	NA	2023	2023	Stage 2	Unknown	Unknown	Positive	Unknown	Malignant	Unknown	Unknown	Yes	Yes	NA	Alive	Histology of Primary	0	42	40-49	1.34702
C539	2023	NA	2023	2023	Stage 1	No	No	Positive	No	Malignant	Unknown	Yes	Unknown	Yes	NA	Alive	Histology of Primary	0	38	≤39	2.59548
C539	2023	NA	2023	2023	Stage 2	No	Yes	Positive	Yes	Malignant	Unknown	No	Unknown	No	NA	Alive	Histology of Primary	0	29	≤39	1.1499
C539	2023	NA	2023	2023	Stage 2	Unknown	Unknown	Positive	Unknown	Malignant	Unknown	Yes	Unknown	Yes	NA	Alive	Histology of Primary	0	62	≥50	3.97536
C539	2023	NA	2023	2024	Stage 2	No	No	Positive	No	Malignant	Unknown	Yes	Unknown	Yes	NA	Alive	Histology of Primary	0	60	≥50	8.24641
C539	2023	NA	2023	2023	Stage 4	No	No	Positive	Yes	Malignant	Unknown	Yes	Unknown	Yes	NA	Alive	Histology of Primary	0	42	40-49	2.59548
C539	2023	NA	2023	2023	Stage not determined	Unknown	Unknown	Unknown	Unknown	Malignant	Unknown	Unknown	Unknown	No	NA	Alive	Histology of Primary	0	99	≥50	0
C539	2023	NA	2023	2023	Stage not determined	Unknown	Unknown	Unknown	Unknown	Malignant	Unknown	Unknown	Unknown	No	NA	Alive	Histology of Primary	0	99	≥50	0
C539	2023	NA	2023	2023	Stage 4	No	No	Positive	Yes	Malignant	Unknown	No	Unknown	No	NA	Alive	Histology of Primary	0	43	40-49	2.95688
C539	2023	NA	2023	2023	Stage 2	No	No	Positive	No	Malignant	Unknown	Yes	Yes	Yes	NA	Alive	Histology of Primary	0	60	≥50	4.40246
C539	2023	NA	2023	2024	Stage 1	No	No	Negative	Yes	Malignant	Unknown	Yes	Yes	Yes	NA	Alive	Histology of Primary	0	66	≥50	9.10062
C539	2023	NA	2023	2023	Stage 3	No	No	Positive	Yes	Malignant	Unknown	No	Unknown	No	NA	Alive	Histology of Primary	0	55	≥50	3.12115
C539	2023	NA	2023	2023	Stage not determined	Unknown	Unknown	Unknown	Unknown	Malignant	Unknown	Unknown	Unknown	No	NA	Alive	Histology of Primary	0	73	≥50	3.77823
C539	2023	NA	2023	2024	Stage 2	No	No	Positive	No	Malignant	Unknown	Yes	Yes	Yes	NA	Alive	Histology of Primary	0	43	40-49	7.42505
C539	2023	NA	2023	2024	Stage 1	Unknown	Unknown	Unknown	Unknown	Malignant	Unknown	Unknown	Unknown	No	NA	Alive	Histology of Primary	0	39	≤39	6.27515
C539	2023	NA	2023	2024	Stage 2	No	No	Negative	No	Malignant	Unknown	No	Unknown	No	NA	Alive	Histology of Primary	0	37	≤39	7.22793
C539	2023	NA	2023	2023	Stage 1	Unknown	Unknown	Positive	Unknown	Malignant	Unknown	Unknown	Yes	Yes	NA	Alive	Histology of Primary	0	39	≤39	5.05955
C539	2023	NA	2023	2023	Stage not determined	Unknown	Unknown	Unknown	Unknown	Malignant	Unknown	Unknown	Unknown	No	NA	Alive	Histology of Primary	0	75	≥50	0.0328542
C539	2023	NA	2023	2023	Stage not determined	Unknown	Unknown	Unknown	Unknown	Malignant	Unknown	Unknown	Unknown	No	NA	Alive	Histology of Primary	0	56	≥50	0
C539	2023	NA	2023	2023	Stage not determined	No	No	Positive	No	Malignant	Unknown	No	Unknown	No	NA	Alive	Histology of Primary	0	38	≤39	3.02259
C539	2023	NA	2023	2024	Stage 4	No	No	Positive	Yes	Malignant	Unknown	Yes	Unknown	Yes	NA	Alive	Histology of Primary	0	57	≥50	7.35934
C539	2023	NA	2023	2023	Stage 2	No	No	Negative	No	Malignant	Unknown	No	Unknown	No	NA	Alive	Histology of Primary	0	70	≥50	2.56263
C539	2023	NA	2023	2023	Stage 1	Unknown	Unknown	Unknown	Unknown	Malignant	Unknown	Unknown	Unknown	No	NA	Alive	Histology of Primary	0	34	≤39	2.98973
C539	2023	NA	2023	2023	Stage 3	No	No	Positive	No	Malignant	Unknown	No	Unknown	No	NA	Alive	Histology of Primary	0	28	≤39	0.197125
C539	2023	NA	2023	2023	Stage 1	Unknown	Unknown	Unknown	Unknown	Malignant	Unknown	Unknown	Unknown	No	NA	Alive	Histology of Primary	0	47	40-49	4.79671
C539	2023	NA	2023	2023	Stage not determined	Unknown	Unknown	Unknown	Unknown	Malignant	Unknown	Unknown	Unknown	No	NA	Alive	Histology of Primary	0	54	≥50	2.75975
C539	2023	NA	2023	2023	Stage 2	No	No	Positive	Yes	Malignant	Unknown	Yes	Yes	Yes	NA	Alive	Histology of Primary	0	38	≤39	1.64271
C539	2023	NA	2023	2024	Stage 4	Unknown	Unknown	Positive	Unknown	Malignant	Unknown	Yes	Yes	Yes	NA	Alive	Histology of Primary	0	53	≥50	6.43943
C539	2023	NA	2023	2023	Stage 3	No	No	Positive	No	Malignant	Unknown	Yes	Unknown	Yes	NA	Alive	Histology of Primary	0	45	40-49	1.31417
C539	2023	NA	2023	2024	Stage 3	No	No	Positive	Yes	Malignant	Unknown	Yes	Yes	Yes	NA	Alive	Histology of Primary	0	47	40-49	7.06366
C539	2023	NA	2023	2023	Stage 3	No	No	Positive	No	Malignant	Unknown	Yes	Yes	Yes	NA	Alive	Histology of Primary	0	34	≤39	2.26694
C539	2023	NA	2023	2024	Stage 3	Unknown	Unknown	Negative	Unknown	Malignant	Unknown	Yes	Unknown	Yes	NA	Alive	Histology of Primary	0	37	≤39	7.19507
C539	2023	NA	2023	2023	Stage 2	No	No	Positive	No	Malignant	Unknown	Unknown	Unknown	No	NA	Alive	Histology of Primary	0	38	≤39	0.919918
C539	2023	NA	2023	2024	Stage 2	No	No	Negative	No	Malignant	Unknown	Yes	Unknown	Yes	NA	Alive	Histology of Primary	0	63	≥50	6.17659
C539	2023	NA	2023	2024	Stage 2	Unknown	Unknown	Negative	Unknown	Malignant	Unknown	Yes	Yes	Yes	NA	Alive	Histology of Primary	0	49	40-49	6.43943
C539	2023	NA	2023	2023	Stage 4	No	No	Positive	No	Malignant	Unknown	Yes	Yes	Yes	NA	Alive	Histology of Primary	0	49	40-49	0.492813
C539	2023	NA	2023	2023	Stage 3	No	No	Negative	No	Malignant	Unknown	No	Unknown	No	NA	Alive	Histology of Primary	0	84	≥50	0.919918
C539	2023	NA	2023	2024	Stage not determined	Unknown	Unknown	Unknown	Unknown	Malignant	Unknown	Unknown	Unknown	No	NA	Alive	Histology of Primary	0	45	40-49	5.38809
C539	2023	2023	2023	2023	Stage not determined	Unknown	Unknown	Negative	Unknown	Malignant	Unknown	Unknown	Yes	Yes	This cancer	Dead	Histology of Primary	1	80	≥50	1.90554
C539	2023	NA	2023	2023	Stage 2	No	No	Positive	No	Malignant	Unknown	No	Unknown	No	NA	Alive	Histology of Primary	0	45	40-49	0.919918
C539	2023	NA	2023	2023	Stage 2	No	No	Positive	No	Malignant	Unknown	Unknown	Unknown	No	NA	Alive	Histology of Primary	0	48	40-49	1.80698
C539	2023	NA	2023	2024	Stage not determined	Unknown	Unknown	Unknown	Unknown	Malignant	Unknown	Unknown	Unknown	No	NA	Alive	Histology of Primary	0	34	≤39	4.20534
C539	2023	NA	2023	2023	Stage not determined	Unknown	Unknown	Unknown	Unknown	Malignant	Unknown	Unknown	Unknown	No	NA	Alive	Histology of Primary	0	53	≥50	0
C539	2023	NA	2023	2023	Stage not determined	Unknown	Unknown	Unknown	Unknown	Malignant	Unknown	Unknown	Unknown	No	NA	Alive	Histology of Primary	0	42	40-49	0
C539	2023	NA	2023	2024	Stage not determined	No	No	Positive	No	Malignant	Unknown	No	Unknown	No	NA	Alive	Histology of Primary	0	54	≥50	4.23819
C539	2023	NA	2023	2024	Stage 3	No	No	Positive	Yes	Malignant	Unknown	Yes	Yes	Yes	NA	Alive	Histology of Primary	0	44	40-49	6.17659
C539	2023	NA	2023	2023	Stage not determined	No	No	Positive	No	Malignant	Unknown	Unknown	Unknown	No	NA	Alive	Histology of Primary	0	52	≥50	0.295688
C539	2023	NA	2023	2023	Stage not determined	Unknown	Unknown	Unknown	Unknown	Malignant	Unknown	Unknown	Unknown	No	NA	Alive	Histology of Primary	0	64	≥50	0
C539	2023	NA	2023	2024	Stage not determined	Unknown	Unknown	Unknown	Unknown	Malignant	Unknown	Unknown	Unknown	No	NA	NA	Histology of Primary	0	74	≥50	5.51951
C539	2023	NA	2023	2023	Stage not determined	No	No	Positive	No	Malignant	Unknown	No	Unknown	No	NA	Alive	Histology of Primary	0	56	≥50	0.525667
C539	2023	NA	2023	2024	Stage not determined	Unknown	Unknown	Unknown	Unknown	Malignant	Unknown	Unknown	Unknown	No	NA	Alive	Histology of Primary	0	58	≥50	6.6694
C539	2023	NA	2023	2024	Stage 1	Unknown	Unknown	Unknown	Unknown	Malignant	Unknown	Unknown	Unknown	No	NA	Alive	Histology of Primary	0	41	40-49	4.07392
C539	2023	NA	2023	2023	Stage 1	Yes	Yes	Positive	Unknown	Malignant	Unknown	Yes	Yes	Yes	NA	Alive	Histology of Primary	0	49	40-49	0.164271
C539	2023	NA	2023	2024	Stage 3	No	No	Positive	No	Malignant	Unknown	Yes	Unknown	Yes	NA	Alive	Histology of Primary	0	60	≥50	2.56263
C539	2023	NA	2023	2024	Stage 2	Unknown	Unknown	Negative	Unknown	Malignant	Unknown	Yes	Yes	Yes	NA	Alive	Histology of Primary	0	50	≥50	5.02669
C539	2023	NA	2023	2023	Stage 4	No	Yes	Negative	No	Malignant	Unknown	Yes	Yes	Yes	NA	Alive	Histology of Primary	0	78	≥50	0.328542
C539	2023	NA	2023	2024	Stage 2	No	No	Positive	No	Malignant	Unknown	No	Unknown	No	NA	Alive	Histology of Primary	0	59	≥50	2.03696
C539	2023	NA	2023	2024	Stage not determined	Unknown	Unknown	Unknown	Unknown	Malignant	Unknown	Unknown	Unknown	No	NA	Alive	Histology of Primary	0	44	40-49	2.20123
C539	2023	NA	2023	2024	Stage not determined	Unknown	Unknown	Negative	Unknown	Malignant	Unknown	Unknown	Unknown	No	NA	Alive	Histology of Primary	0	54	≥50	3.35113
C539	2023	NA	2023	2024	Stage not determined	Unknown	Unknown	Unknown	Unknown	Malignant	Unknown	Unknown	Unknown	No	NA	Alive	Histology of Primary	0	99	≥50	1.64271
C539	2023	NA	2023	2023	Stage not determined	Unknown	Unknown	Unknown	Unknown	Malignant	Unknown	Unknown	Unknown	No	NA	Alive	Histology of Primary	0	49	40-49	0
C539	2023	NA	2023	2024	Stage 3	Unknown	Unknown	Positive	Unknown	Malignant	Unknown	Unknown	Unknown	No	NA	Alive	Histology of Primary	0	77	≥50	4.40246
C539	2023	NA	2023	2024	Stage not determined	Unknown	Unknown	Unknown	Unknown	Malignant	Unknown	Unknown	Unknown	No	NA	Alive	Histology of Primary	0	78	≥50	1.11704
C539	2023	NA	2023	2024	Stage not determined	No	No	Positive	No	Malignant	Unknown	No	Unknown	No	NA	Alive	Histology of Primary	0	39	≤39	1.64271
C539	2023	NA	2023	2024	Stage 2	Unknown	Unknown	Unknown	Unknown	Malignant	Unknown	Unknown	Unknown	No	NA	Alive	Histology of Primary	0	63	≥50	0.985626
C539	2023	NA	2023	2024	Stage 3	Unknown	Unknown	Positive	Unknown	Malignant	Unknown	Yes	Unknown	Yes	NA	Alive	Histology of Primary	0	41	40-49	1.18275
C539	2023	NA	2023	2024	Stage 4	No	No	Positive	No	Malignant	Yes	Yes	Unknown	Yes	NA	Alive	Histology of Primary	0	57	≥50	2.16838
C539	2023	NA	2023	2024	Stage 3	No	No	Positive	No	Malignant	Unknown	Yes	Unknown	Yes	NA	Alive	Histology of Primary	0	32	≤39	2.16838
C539	2023	NA	2023	2024	Stage not determined	No	No	Positive	No	Malignant	Unknown	Yes	Unknown	Yes	NA	Alive	Histology of Primary	0	64	≥50	0.821355
C539	2024	NA	2024	2024	Stage 2	No	No	Positive	No	Malignant	No	No	Unknown	No	NA	Alive	Histology of Primary	0	55	≥50	3.94251
C539	2024	NA	2024	2024	Stage not determined	Unknown	Unknown	Unknown	Unknown	Malignant	Unknown	Unknown	Unknown	No	NA	Alive	Histology of Primary	0	99	≥50	0
C539	2024	NA	2024	2024	Stage 2	Unknown	Unknown	Positive	Unknown	Malignant	Unknown	No	Unknown	No	NA	Alive	Histology of Primary	0	49	40-49	3.38398
C539	2024	NA	2024	2024	Stage 3	Unknown	Unknown	Negative	No	Malignant	Unknown	Yes	Unknown	Yes	NA	Alive	Histology of Primary	0	54	≥50	0.394251
C539	2024	NA	2024	2024	Stage not determined	No	No	Positive	No	Malignant	Unknown	Yes	Unknown	Yes	NA	Alive	Histology of Primary	0	47	40-49	0.887064
C539	2024	NA	2024	2024	Stage not determined	Unknown	Unknown	Unknown	Unknown	Malignant	Unknown	Unknown	Unknown	No	NA	Alive	Histology of Primary	0	48	40-49	0
C539	2024	NA	2024	2024	Stage not determined	Unknown	Unknown	Unknown	Unknown	Malignant	Unknown	Unknown	Unknown	No	NA	Alive	Histology of Primary	0	55	≥50	0.262834
C539	2024	NA	2024	2024	Stage 2	Unknown	Unknown	Positive	Unknown	Malignant	Unknown	Yes	Yes	Yes	NA	Alive	Histology of Primary	0	60	≥50	1.83984
C539	2024	NA	2024	2024	Stage 1	No	No	Positive	No	Malignant	Unknown	No	Yes	Yes	NA	Alive	Histology of Primary	0	45	40-49	1.97125
C539	2024	NA	2024	2024	Stage 2	Unknown	Unknown	Negative	Yes	Malignant	Unknown	Yes	Yes	Yes	NA	Alive	Histology of Primary	0	46	40-49	1.60986
C539	2024	NA	2024	2024	Stage 4	No	No	Negative	No	Malignant	Unknown	No	Unknown	No	NA	Alive	Histology of Primary	0	47	40-49	0.722793
C539	2024	NA	2024	2024	Stage not determined	Unknown	Unknown	Unknown	Unknown	Malignant	Unknown	Unknown	Unknown	No	NA	Alive	Histology of Primary	0	99	≥50	0
C539	2024	NA	2024	2024	Stage not determined	Unknown	Unknown	Unknown	Unknown	Malignant	Unknown	Unknown	Unknown	No	NA	Alive	Histology of Primary	0	44	40-49	0
C539	2024	NA	2024	2024	Stage 3	No	Yes	Positive	Unknown	Malignant	No	Yes	Yes	Yes	NA	Alive	Histology of Primary	0	44	40-49	0.854209
C539	2024	NA	2024	2024	Stage 1	Unknown	Unknown	Positive	Unknown	Malignant	Unknown	Unknown	Yes	Yes	NA	Alive	Histology of Primary	0	42	40-49	0.164271
C539	2024	NA	2024	2024	Stage 1	Unknown	Unknown	Unknown	Unknown	Malignant	Yes	Yes	Yes	Yes	NA	Alive	Histology of Primary	0	65	≥50	0.229979
C539	2016	NA	2016	2016	Stage 3	Unknown	Unknown	Unknown	Unknown	Malignant	Yes	Yes	No	Yes	NA	Alive	Histology of Primary	0	51	≥50	9.3963
C539	2016	NA	2016	2016	Stage 1	Unknown	Unknown	Unknown	Unknown	Malignant	Unknown	No	No	No	NA	Alive	Histology of Primary	0	43	40-49	2.06982
C539	2016	NA	2016	2016	Stage 3	Unknown	Unknown	Unknown	No	Malignant	Yes	Yes	No	Yes	NA	Alive	Histology of Primary	0	50	≥50	3.84394
C539	2016	NA	2016	2016	Stage 2	Unknown	Unknown	Unknown	Unknown	Malignant	Unknown	Unknown	Unknown	No	NA	Alive	Histology of Primary	0	51	≥50	0.394251
C539	2016	NA	2016	2017	Stage 3	Unknown	Unknown	Positive	Unknown	Malignant	Unknown	Unknown	Unknown	No	NA	Alive	Histology of Primary	0	45	40-49	18.2341
C539	2016	NA	2016	2016	Stage 2	Unknown	Unknown	Unknown	Unknown	Malignant	Unknown	Unknown	Unknown	No	NA	Alive	Histology of Primary	0	22	≤39	6.17659
C539	2016	2019	2016	2019	Stage 4	Unknown	Unknown	Unknown	Unknown	Malignant	Unknown	Unknown	Unknown	No	This cancer	Dead	Histology of Primary	1	62	≥50	35.2854
C539	2016	2019	2016	2019	Stage 3	Unknown	Unknown	Unknown	Unknown	Malignant	Unknown	Unknown	Unknown	No	This cancer	Dead	Histology of Primary	1	59	≥50	42.2177
C539	2016	2019	2016	2019	Stage 3	Unknown	Unknown	Negative	Unknown	Malignant	Yes	Yes	No	Yes	This cancer	Dead	Histology of Primary	1	68	≥50	36.2382
C539	2016	2017	2016	2017	Stage 3	Unknown	Unknown	Unknown	Unknown	Malignant	Unknown	Unknown	No	No	This cancer	Dead	Histology of Primary	1	60	≥50	7.62218
C539	2016	NA	2016	2021	Stage not determined	Unknown	No	Negative	Unknown	Malignant	Unknown	Unknown	Unknown	No	NA	Alive	Histology of Primary	0	56	≥50	54.6694
C539	2017	NA	2017	2018	Stage not determined	Unknown	Unknown	Unknown	Unknown	Malignant	Unknown	Yes	Unknown	Yes	NA	Alive	Histology of Primary	0	35	≤39	16.3614
C539	2017	2017	2017	2017	Stage not determined	Unknown	Unknown	Positive	Unknown	Malignant	Unknown	Unknown	No	No	This cancer	Dead	Histology of Primary	1	39	≤39	3.05544
C539	2017	2018	2017	2018	Stage 3	Unknown	Unknown	Positive	Unknown	Malignant	Unknown	Unknown	No	No	This cancer	Dead	Histology of Primary	1	40	40-49	11.4004
C539	2017	2018	2017	2018	Stage 4	Unknown	Unknown	Positive	Unknown	Malignant	Unknown	Unknown	Unknown	No	This cancer	Dead	Histology of Primary	1	49	40-49	9.16632
C539	2017	2018	2017	2018	Stage 2	Unknown	Unknown	Positive	Unknown	Malignant	Unknown	Yes	No	Yes	This cancer	Dead	Histology of Primary	1	30	≤39	10.9405
C539	2017	NA	2017	2017	Stage not determined	Unknown	Unknown	Negative	Unknown	Malignant	Unknown	Unknown	Unknown	No	NA	Alive	Histology of Primary	0	43	40-49	2.33265
C539	2017	NA	2017	2017	Stage not determined	Unknown	Unknown	Unknown	Unknown	Malignant	Unknown	Unknown	Unknown	No	NA	Alive	Histology of Primary	0	34	≤39	0
C539	2017	NA	2017	2023	Stage 3	No	No	Positive	No	Malignant	Unknown	Yes	Unknown	Yes	NA	Alive	Histology of Primary	0	49	40-49	68.1396
C539	2017	NA	2017	2017	Stage not determined	Unknown	Unknown	Unknown	Unknown	Malignant	Unknown	Unknown	Unknown	No	NA	Alive	Histology of Primary	0	66	≥50	0.0328542
C539	2017	2021	2017	2021	Stage 2	Unknown	Unknown	Positive	Unknown	Malignant	Unknown	Yes	No	Yes	This cancer	Dead	Histology of Primary	1	46	40-49	49.2813
C539	2017	2018	2017	2018	Stage 2	Unknown	Unknown	Positive	Unknown	Malignant	Unknown	Yes	Unknown	Yes	This cancer	Alive	Histology of Primary	1	61	≥50	3.58111
C539	2017	NA	2017	2017	Stage 1	Unknown	Unknown	Positive	Unknown	Malignant	Unknown	Unknown	Unknown	No	NA	Alive	Histology of Primary	0	59	≥50	0
C539	2017	2017	2017	2017	Stage not determined	Unknown	Unknown	Unknown	Unknown	Malignant	Yes	Yes	Unknown	Yes	This cancer	Dead	Histology of Primary	1	46	40-49	0
C539	2017	NA	2017	2018	Stage not determined	Unknown	Unknown	Unknown	Unknown	Malignant	Unknown	Unknown	Unknown	No	NA	Alive	Histology of Primary	0	42	40-49	1.18275
C539	2017	NA	2017	2018	Stage not determined	Unknown	Unknown	Positive	Unknown	Malignant	Unknown	Unknown	No	No	NA	Alive	Histology of Primary	0	51	≥50	7.22793
C539	2018	2018	2018	2018	Stage 2	Unknown	Unknown	Unknown	Unknown	Malignant	Unknown	Yes	Unknown	Yes	This cancer	Dead	Histology of Primary	1	37	≤39	6.34086
C539	2018	NA	2018	2020	Stage 1	Unknown	Unknown	Unknown	Unknown	Malignant	Unknown	Yes	Unknown	Yes	NA	Alive	Histology of Primary	0	46	40-49	31.1786
C539	2018	2018	2018	2018	Stage not determined	Unknown	Unknown	Unknown	Unknown	Malignant	Unknown	Yes	Unknown	Yes	This cancer	Dead	Histology of Primary	1	32	≤39	1.08419
C539	2018	NA	2018	2022	Stage 2	Unknown	Unknown	Positive	Unknown	Malignant	Unknown	Yes	Yes	Yes	NA	Alive	Histology of Primary	0	68	≥50	55.6222
C539	2018	NA	2018	2018	Stage 2	Unknown	Unknown	Unknown	Unknown	Malignant	Unknown	Yes	Unknown	Yes	NA	Alive	Histology of Primary	0	45	40-49	2.75975
C539	2018	NA	2018	2020	Stage 2	Unknown	Unknown	Unknown	Unknown	Malignant	Unknown	Yes	Unknown	Yes	NA	Alive	Histology of Primary	0	62	≥50	28.8789
C539	2018	NA	2018	2022	Stage 2	Unknown	Unknown	Positive	Unknown	Malignant	Unknown	Yes	Yes	Yes	NA	Alive	Histology of Primary	0	41	40-49	52.1725
C539	2018	NA	2018	2019	Stage 2	Unknown	Unknown	Positive	Unknown	Malignant	Yes	Yes	Unknown	Yes	NA	Alive	Histology of Primary	0	46	40-49	9.46201
C539	2018	NA	2018	2019	Stage not determined	Unknown	Unknown	Unknown	Unknown	Malignant	Unknown	Unknown	Unknown	No	NA	Alive	Histology of Primary	0	58	≥50	2.16838
C539	2018	NA	2018	2019	Stage not determined	Unknown	Unknown	Unknown	Unknown	Malignant	Unknown	Unknown	Unknown	No	NA	Alive	Histology of Primary	0	53	≥50	1.64271
C539	2018	2019	2018	2019	Stage 3	Unknown	Unknown	Unknown	Unknown	Malignant	Unknown	Unknown	Unknown	No	This cancer	Dead	Histology of Primary	1	54	≥50	4.76386
C539	2018	NA	2018	2020	Stage not determined	Unknown	Unknown	Unknown	Unknown	Malignant	Unknown	Unknown	Unknown	No	NA	Alive	Histology of Primary	0	62	≥50	14.9158
C539	2019	NA	2019	2022	Stage not determined	Unknown	Unknown	Positive	Unknown	Malignant	Unknown	Unknown	Unknown	No	NA	Alive	Histology of Primary	0	33	≤39	37.5524
C539	2019	NA	2019	2019	Stage 3	Unknown	Unknown	Positive	Unknown	Malignant	Unknown	No	Unknown	No	NA	Alive	Histology of Primary	0	46	40-49	5.02669
C539	2019	2019	2019	2019	Stage 3	Unknown	Unknown	Unknown	Unknown	Malignant	Unknown	Unknown	Unknown	No	This cancer	Dead	Histology of Primary	1	40	40-49	6.20945
C539	2019	2020	2019	2020	Stage 2	Unknown	Unknown	Unknown	Unknown	Malignant	Unknown	No	Unknown	No	This cancer	Dead	Histology of Primary	1	30	≤39	2.66119
C539	2019	NA	2019	2020	Stage 3	Unknown	Unknown	Positive	Unknown	Malignant	NA	Yes	NA	Yes	NA	Alive	Histology of Primary	0	34	≤39	10.6448
C539	2019	2020	2019	2020	Stage 3	Unknown	Unknown	Positive	Unknown	Malignant	Yes	Yes	Unknown	Yes	This cancer	Dead	Histology of Primary	1	45	40-49	2.82546
C539	2019	NA	2019	2021	Stage 3	Unknown	Unknown	Positive	Unknown	Malignant	Unknown	Unknown	Unknown	No	NA	Alive	Histology of Primary	0	47	40-49	20.6324
C539	2020	2022	2020	2022	Stage 2	Unknown	Unknown	Positive	Unknown	Malignant	Unknown	Unknown	Unknown	No	This cancer	Dead	Histology of Primary	1	42	40-49	25.4949
C539	2020	2023	2020	2023	Stage 1	Unknown	Unknown	Positive	Unknown	Malignant	No	Unknown	Unknown	No	This cancer	Dead	Histology of Primary	1	46	40-49	40.4435
C539	2020	NA	2020	2020	Stage 2	Unknown	Unknown	Positive	Unknown	Malignant	Unknown	No	Unknown	No	NA	Alive	Histology of Primary	0	48	40-49	8.70637
C539	2020	NA	2020	2020	Stage 1	Unknown	Unknown	Unknown	Unknown	Malignant	Unknown	No	Unknown	No	NA	Alive	Histology of Primary	0	53	≥50	0.459959
C539	2020	2022	2020	2022	Stage 4	Unknown	Unknown	Positive	Unknown	Malignant	Yes	Yes	Unknown	Yes	This cancer	Dead	Histology of Primary	1	49	40-49	29.6016
C539	2020	NA	2020	2020	Stage 2	Unknown	Unknown	Unknown	Unknown	Malignant	Unknown	Unknown	Unknown	No	NA	Alive	Histology of Primary	0	47	40-49	2.39836
C539	2020	NA	2020	2022	Stage 2	No	No	Positive	No	Malignant	Yes	Yes	Unknown	Yes	NA	Alive	Histology of Primary	0	43	40-49	27.3347
C539	2020	2020	2020	2020	Stage not determined	Unknown	Unknown	Positive	Unknown	Malignant	Unknown	Unknown	Unknown	No	This cancer	Dead	Histology of Primary	1	44	40-49	4.17248
C539	2020	2020	2020	2020	Stage 2	Unknown	Unknown	Positive	Unknown	Malignant	Yes	Yes	Unknown	Yes	This cancer	Dead	Histology of Primary	1	40	40-49	4.17248
C539	2020	NA	2020	2020	Stage 2	Unknown	Unknown	Negative	Unknown	Malignant	Unknown	Unknown	Unknown	No	NA	Alive	Histology of Primary	0	73	≥50	2.13552
C539	2020	2021	2020	2021	Stage 4	Unknown	Unknown	Positive	Unknown	Malignant	Unknown	Yes	Unknown	Yes	This cancer	Dead	Histology of Primary	1	37	≤39	8.08214
C539	2020	NA	2020	2020	Stage 2	Unknown	Unknown	Positive	Unknown	Malignant	Unknown	Unknown	Unknown	No	NA	Alive	Histology of Primary	0	38	≤39	1.41273
C539	2020	NA	2020	2022	Stage 1	No	Yes	Positive	No	Malignant	Yes	No	Yes	Yes	NA	Alive	Histology of Primary	0	34	≤39	27.6632
C539	2020	2020	2020	2020	Stage 3	Unknown	Unknown	Positive	Unknown	Malignant	Unknown	Unknown	Unknown	No	This cancer	Dead	Histology of Primary	1	74	≥50	2.89117
C539	2020	NA	2020	2022	Stage 3	Unknown	Unknown	Positive	Unknown	Malignant	Yes	Yes	Yes	Yes	NA	Alive	Histology of Primary	0	38	≤39	24.9035
C539	2020	NA	2020	2020	Stage not determined	Unknown	Unknown	Unknown	Unknown	Malignant	Unknown	Unknown	Unknown	No	NA	Alive	Histology of Primary	0	31	≤39	0.459959
C539	2020	NA	2020	2022	Stage 3	Unknown	Unknown	Positive	Unknown	Malignant	Yes	Yes	Yes	Yes	NA	Alive	Histology of Primary	0	48	40-49	13.8316
C539	2021	NA	2021	2022	Stage not determined	Unknown	Unknown	Positive	Unknown	Malignant	Unknown	Unknown	Unknown	No	NA	Alive	Histology of Primary	0	40	40-49	17.6427
C539	2021	NA	2021	2021	Stage 1	Unknown	Unknown	Unknown	Unknown	Malignant	Unknown	Unknown	Unknown	No	NA	Alive	Histology of Primary	0	39	≤39	0.328542
C539	2021	NA	2021	2021	Stage 2	Unknown	Unknown	Positive	Unknown	Malignant	Yes	Yes	Unknown	Yes	NA	Alive	Histology of Primary	0	38	≤39	8.73922
C539	2021	NA	2021	2021	Stage 3	Unknown	Unknown	Unknown	Unknown	Malignant	Unknown	Unknown	Unknown	No	NA	Alive	Histology of Primary	0	66	≥50	0.229979
C539	2021	NA	2021	2021	Stage 2	No	No	Positive	No	Malignant	Unknown	No	Unknown	No	NA	Alive	Histology of Primary	0	56	≥50	5.8809
C539	2021	NA	2021	2023	Stage 4	Unknown	Unknown	Positive	Unknown	Malignant	No	Yes	Yes	Yes	NA	Alive	Histology of Primary	0	38	≤39	30.1602
C539	2021	2021	2021	2021	Stage 2	Unknown	Unknown	Negative	Unknown	Malignant	Unknown	Yes	Unknown	Yes	This cancer	Dead	Histology of Primary	1	51	≥50	5.38809
C539	2021	2022	2021	2022	Stage 3	No	No	Positive	No	Malignant	Unknown	Yes	Yes	Yes	This cancer	Dead	Histology of Primary	1	34	≤39	14.1273
C539	2021	NA	2021	2022	Stage 2	No	No	Positive	No	Malignant	Yes	Yes	Yes	Yes	NA	Alive	Histology of Primary	0	52	≥50	9.7577
C539	2021	NA	2021	2021	Stage 3	Unknown	Unknown	Negative	Unknown	Malignant	Unknown	Unknown	Unknown	No	NA	Alive	Histology of Primary	0	71	≥50	4.63244
C539	2021	NA	2021	2022	Stage 2	Unknown	Unknown	Unknown	Unknown	Malignant	Yes	Yes	Unknown	Yes	NA	Alive	Histology of Primary	0	62	≥50	11.3347
C539	2021	NA	2021	2021	Stage 1	Unknown	Unknown	Unknown	Unknown	Malignant	Unknown	Unknown	Unknown	No	NA	Alive	Histology of Primary	0	44	40-49	0.427105
C539	2021	NA	2021	2023	Stage 3	Unknown	Unknown	Negative	Unknown	Malignant	Yes	Yes	Yes	Yes	NA	Alive	Histology of Primary	0	61	≥50	25.7577
C539	2021	NA	2021	2021	Stage 2	Unknown	Unknown	Unknown	Unknown	Malignant	Unknown	Unknown	Unknown	No	NA	Alive	Histology of Primary	0	32	≤39	0.131417
C539	2021	NA	2021	2022	Stage 1	Unknown	Unknown	Unknown	Unknown	Malignant	Yes	Yes	Yes	Yes	NA	Alive	Histology of Primary	0	58	≥50	6.57084
C539	2021	NA	2021	2023	Stage 1	Unknown	Unknown	Unknown	Unknown	Malignant	Yes	Yes	Yes	Yes	NA	Alive	Histology of Primary	0	58	≥50	17.9384
C539	2021	NA	2021	2023	Stage 4	No	No	Positive	Yes	Malignant	No	Yes	Yes	Yes	NA	Alive	Histology of Primary	0	42	40-49	24.8049
C539	2021	NA	2021	2021	Stage 2	Unknown	Unknown	Unknown	Unknown	Malignant	Unknown	Unknown	Unknown	No	NA	Alive	Histology of Primary	0	36	≤39	0.229979
C539	2021	NA	2021	2021	Stage 2	Unknown	Unknown	Positive	Unknown	Malignant	Unknown	Yes	Yes	Yes	NA	Alive	Histology of Primary	0	53	≥50	0
C539	2021	NA	2021	2021	Stage 1	Unknown	Unknown	Unknown	Unknown	Malignant	Unknown	Unknown	Unknown	No	NA	Alive	Histology of Primary	0	42	40-49	0.492813
C539	2022	NA	2022	2022	Stage 1	Unknown	Unknown	Positive	Unknown	Malignant	Unknown	Unknown	Yes	Yes	NA	Alive	Histology of Primary	0	35	≤39	0.131417
C539	2022	NA	2022	2022	Stage 2	No	No	Positive	Unknown	Malignant	Unknown	Yes	Unknown	Yes	NA	Alive	Histology of Primary	0	48	40-49	0.459959
C539	2022	2022	2022	2022	Stage 4	No	No	Positive	No	Malignant	Unknown	Yes	Unknown	Yes	This cancer	Dead	Histology of Primary	1	50	≥50	4.46817
C539	2022	NA	2022	2024	Stage 3	No	No	Negative	No	Malignant	Unknown	Yes	Yes	Yes	NA	Alive	Histology of Primary	0	63	≥50	22.308
C539	2022	NA	2022	2022	Stage 4	No	No	Positive	No	Malignant	Unknown	Yes	Yes	Yes	NA	Alive	Histology of Primary	0	54	≥50	1.9384
C539	2022	NA	2022	2022	Stage 4	Unknown	Unknown	Positive	Unknown	Malignant	Unknown	Yes	Yes	Yes	NA	Alive	Histology of Primary	0	54	≥50	2.92402
C539	2022	NA	2022	2023	Stage 4	Yes	Yes	Positive	Unknown	Malignant	No	Yes	Yes	Yes	NA	Alive	Histology of Primary	0	48	40-49	3.154
C539	2022	NA	2022	2023	Stage 3	Unknown	Unknown	Positive	Unknown	Malignant	Unknown	Yes	Yes	Yes	NA	Alive	Histology of Primary	0	38	≤39	11.3347
C539	2023	NA	2023	2023	Stage 4	No	No	Positive	Yes	Malignant	Yes	Yes	Yes	Yes	NA	Alive	Histology of Primary	0	44	40-49	2.33265
C539	2023	NA	2023	2024	Stage 1	No	Yes	Positive	Yes	Malignant	Unknown	Yes	Yes	Yes	NA	Alive	Histology of Primary	0	42	40-49	8.11499
C539	2023	NA	2023	2023	Stage 1	Yes	Unknown	Positive	Unknown	Malignant	Unknown	Yes	Yes	Yes	NA	Alive	Histology of Primary	0	30	≤39	1.11704
C539	2016	NA	2016	2016	Stage 2	Unknown	Unknown	Unknown	Unknown	Malignant	Unknown	Unknown	Unknown	No	NA	Alive	Histology of Primary	0	31	≤39	8.73922
C539	2016	2021	2016	2021	Stage 2	Unknown	Unknown	Negative	Unknown	Malignant	Yes	Yes	No	Yes	This cancer	Dead	Histology of Primary	1	76	≥50	62.5544
C539	2016	2018	2016	2018	Stage 3	Unknown	Unknown	Unknown	Unknown	Malignant	No	Yes	Yes	Yes	This cancer	Dead	Histology of Primary	1	40	40-49	24.4107
C539	2016	NA	2016	2016	Stage 3	Unknown	Unknown	Positive	Unknown	Malignant	Yes	Yes	No	Yes	NA	Alive	Histology of Primary	0	53	≥50	0.197125
C539	2016	NA	2016	2017	Stage 1	Unknown	Unknown	Unknown	Unknown	Malignant	No	Unknown	Unknown	No	NA	Alive	Histology of Primary	0	38	≤39	7.12936
C539	2016	NA	2016	2024	Stage not determined	No	No	Positive	No	Malignant	Yes	Yes	Yes	Yes	NA	Alive	Histology of Primary	0	38	≤39	94.653
C539	2016	NA	2016	2019	Stage 4	Unknown	Unknown	Unknown	Unknown	Malignant	Unknown	Unknown	Unknown	No	NA	Alive	Histology of Primary	0	63	≥50	34.4641
C539	2016	NA	2016	2016	Stage not determined	Unknown	Unknown	Unknown	Unknown	Malignant	Unknown	Unknown	Unknown	No	NA	Alive	Histology of Primary	0	60	≥50	0
C539	2016	NA	2016	2016	Stage 2	Unknown	Unknown	Unknown	Unknown	Malignant	Unknown	Unknown	Unknown	No	NA	Alive	Histology of Primary	0	63	≥50	0
C539	2016	NA	2016	2016	Stage not determined	Unknown	Unknown	Unknown	Unknown	Malignant	Unknown	Unknown	Unknown	No	NA	Alive	Histology of Primary	0	99	≥50	0
C539	2016	2018	2016	2018	Stage not determined	Unknown	Unknown	Unknown	Unknown	Malignant	Unknown	Yes	Unknown	Yes	This cancer	Dead	Histology of Primary	1	62	≥50	19.9754
C539	2016	NA	2016	2022	Stage not determined	Unknown	Unknown	Unknown	Unknown	Malignant	Unknown	Unknown	Unknown	No	NA	Alive	Histology of Primary	0	45	40-49	65.7413
C539	2016	NA	2016	2019	Stage 3	No	No	Positive	No	Malignant	Yes	Yes	Unknown	Yes	NA	Alive	Histology of Primary	0	49	40-49	36.1068
C539	2016	NA	2016	2016	Stage not determined	Unknown	Unknown	Unknown	Unknown	Malignant	Unknown	Unknown	Unknown	No	NA	Alive	Histology of Primary	0	99	≥50	0
C539	2016	NA	2016	2016	Stage 3	Unknown	Unknown	Positive	Unknown	Malignant	Unknown	Unknown	Unknown	No	NA	Alive	Histology of Primary	0	39	≤39	0.394251
C539	2016	NA	2016	2016	Stage 3	Unknown	Unknown	Unknown	Unknown	Malignant	Yes	Yes	No	Yes	NA	Alive	Histology of Primary	0	43	40-49	0.197125
C539	2016	NA	2016	2016	Stage 3	Unknown	Unknown	Unknown	Unknown	Malignant	Yes	Yes	No	Yes	NA	Alive	Histology of Primary	0	42	40-49	0.197125
C539	2016	NA	2016	2019	Stage not determined	Unknown	Unknown	Positive	Unknown	Malignant	No	No	No	No	NA	Alive	Histology of Primary	0	34	≤39	34.4641
C539	2016	NA	2016	2016	Stage 3	Unknown	Unknown	Unknown	Unknown	Malignant	Yes	Yes	No	Yes	NA	Alive	Histology of Primary	0	29	≤39	0.492813
C539	2016	NA	2016	2016	Stage not determined	Unknown	Unknown	Unknown	Unknown	Malignant	Unknown	Unknown	Unknown	No	NA	Alive	Histology of Primary	0	73	≥50	0
C539	2016	NA	2016	2016	Stage 1	Unknown	Unknown	Unknown	Unknown	Malignant	Unknown	Unknown	Unknown	No	NA	Alive	Histology of Primary	0	99	≥50	0
C539	2016	NA	2016	2016	Stage 1	Unknown	Unknown	Unknown	Unknown	Malignant	Unknown	Unknown	Unknown	No	NA	Alive	Histology of Primary	0	87	≥50	0
C539	2016	NA	2016	2019	Stage 3	Unknown	Unknown	Negative	Unknown	Malignant	Unknown	Unknown	Unknown	No	NA	Alive	Histology of Primary	0	43	40-49	30.0287
C539	2017	NA	2017	2017	Stage not determined	Unknown	Unknown	Unknown	Unknown	Malignant	Unknown	Unknown	Unknown	No	NA	Alive	Histology of Primary	0	49	40-49	0.0328542
C539	2017	2017	2017	2017	Stage 4	Unknown	Unknown	Unknown	Unknown	Malignant	Unknown	Unknown	Unknown	No	This cancer	Dead	Histology of Primary	1	56	≥50	9.23203
C539	2017	NA	2017	2017	Stage not determined	Unknown	Unknown	Unknown	Unknown	Malignant	Unknown	Unknown	Unknown	No	NA	Alive	Histology of Primary	0	34	≤39	0.0328542
C539	2017	2020	2017	2020	Stage 2	Unknown	Unknown	Positive	Unknown	Malignant	Unknown	Unknown	Unknown	No	This cancer	Dead	Histology of Primary	1	45	40-49	37.5195
C539	2017	NA	2017	2021	Stage 2	Unknown	Unknown	Positive	Unknown	Malignant	Unknown	Unknown	Unknown	No	NA	Alive	Histology of Primary	0	49	40-49	52.4682
C539	2017	2019	2017	2019	Stage 4	Unknown	Unknown	Unknown	Unknown	Malignant	Unknown	Unknown	Unknown	No	This cancer	Dead	Histology of Primary	1	44	40-49	26.0534
C539	2017	NA	2017	2017	Stage not determined	Unknown	Unknown	Unknown	Unknown	Malignant	Unknown	Unknown	Unknown	No	NA	Alive	Histology of Primary	0	77	≥50	0.0328542
C539	2017	NA	2017	2017	Stage not determined	Unknown	Unknown	Unknown	Unknown	Malignant	Unknown	Unknown	Unknown	No	NA	Alive	Histology of Primary	0	32	≤39	0.0328542
C539	2017	2017	2017	2017	Stage not determined	No	Unknown	Positive	Unknown	Malignant	Unknown	Yes	Unknown	Yes	This cancer	Dead	Histology of Primary	1	40	40-49	0.492813
C539	2017	2018	2017	2017	Stage 3	Unknown	Unknown	Positive	Unknown	Malignant	Unknown	Unknown	Unknown	No	This cancer	Dead	Histology of Primary	1	76	≥50	16.7228
C539	2017	NA	2017	2017	Stage not determined	Unknown	Unknown	Unknown	Unknown	Malignant	Unknown	Unknown	Unknown	No	NA	Alive	Histology of Primary	0	31	≤39	0
C539	2017	2017	2017	2017	Stage 2	Unknown	Unknown	Positive	Unknown	Malignant	Unknown	Unknown	Unknown	No	This cancer	Dead	Histology of Primary	1	37	≤39	0.394251
C539	2017	NA	2017	2017	Stage not determined	Unknown	Unknown	Unknown	Unknown	Malignant	Unknown	Unknown	Unknown	No	NA	Alive	Histology of Primary	0	37	≤39	0
C539	2017	NA	2017	2017	Stage not determined	Unknown	Unknown	Unknown	Unknown	Malignant	Unknown	Unknown	Unknown	No	NA	Alive	Histology of Primary	0	65	≥50	0
C539	2017	NA	2017	2021	Stage 1	Unknown	Unknown	Positive	Unknown	Malignant	Yes	Yes	Unknown	Yes	NA	Alive	Histology of Primary	0	42	40-49	52.3039
C539	2017	2017	2017	2017	Stage 3	Unknown	Unknown	Positive	Unknown	Malignant	Yes	Yes	Unknown	Yes	This cancer	Dead	Histology of Primary	1	38	≤39	1.1499
C539	2017	NA	2017	2018	Stage not determined	Unknown	Unknown	Unknown	Unknown	Malignant	Unknown	Yes	Unknown	Yes	NA	Alive	Histology of Primary	0	68	≥50	12.616
C539	2017	NA	2017	2019	Stage 2	Unknown	Unknown	Positive	Unknown	Malignant	Unknown	Unknown	Unknown	No	NA	Alive	Histology of Primary	0	40	40-49	17.7084
C539	2018	2023	2018	2023	Stage 2	Yes	No	Positive	No	Malignant	Yes	Unknown	Unknown	Yes	This cancer	Dead	Histology of Primary	1	50	≥50	65.1499
C539	2018	2018	2018	2018	Stage 4	Unknown	Unknown	Positive	Unknown	Malignant	Unknown	Yes	Unknown	Yes	This cancer	Dead	Histology of Primary	1	42	40-49	2.49692
C539	2018	NA	2018	2019	Stage not determined	Unknown	Unknown	Unknown	Unknown	Malignant	Unknown	Unknown	Unknown	No	NA	Alive	Histology of Primary	0	74	≥50	3.41684
C539	2018	NA	2018	2020	Stage 2	Unknown	Unknown	Unknown	Unknown	Malignant	Unknown	Yes	Unknown	Yes	NA	Alive	Histology of Primary	0	57	≥50	24.4435
C539	2018	2019	2018	2019	Stage 2	Unknown	Unknown	Positive	Unknown	Malignant	Unknown	Yes	Unknown	Yes	This cancer	Dead	Histology of Primary	1	45	40-49	3.48255
C539	2019	2020	2019	2020	Stage 2	Unknown	Unknown	Unknown	Unknown	Malignant	Unknown	No	Unknown	No	This cancer	Dead	Histology of Primary	1	45	40-49	13.1088
C539	2019	2020	2019	2020	Stage 2	Unknown	Unknown	Positive	Unknown	Malignant	Unknown	No	Unknown	No	This cancer	Dead	Histology of Primary	1	33	≤39	19.5811
C539	2019	NA	2019	2019	Stage 1	Unknown	Unknown	Unknown	Unknown	Malignant	Unknown	No	Unknown	No	NA	Alive	Histology of Primary	0	52	≥50	0.788501
C539	2020	NA	2020	2020	Stage 2	Unknown	Unknown	Positive	Unknown	Malignant	Unknown	Yes	Unknown	Yes	NA	Alive	Histology of Primary	0	47	40-49	8.64066
C539	2020	NA	2020	2020	Stage 2	Unknown	Unknown	Positive	Unknown	Malignant	Unknown	No	Unknown	No	NA	Alive	Histology of Primary	0	48	40-49	3.84394
C539	2021	NA	2021	2021	Stage 2	Unknown	Unknown	Unknown	Unknown	Malignant	Unknown	Unknown	Unknown	No	NA	Alive	Histology of Primary	0	43	40-49	0.985626
C539	2021	2023	2021	2023	Stage 2	Unknown	Unknown	Unknown	Unknown	Malignant	Unknown	Unknown	Unknown	No	This cancer	Dead	Histology of Primary	1	45	40-49	22.8008
C539	2021	NA	2021	2022	Stage 2	Unknown	Unknown	Unknown	Unknown	Malignant	Yes	Yes	Yes	Yes	NA	Alive	Histology of Primary	0	46	40-49	6.34086
[truncated: 350 more rows]
